# Supplementary material for: Versatility and Invariance in the Evolution of Homologous Heteromeric Interfaces
Source: PLoS Comput Biol. 2012 Aug 30;8(8):e1002677. doi: 10.1371/journal.pcbi.1002677 (PMC3431345; doi:10.1371/journal.pcbi.1002677)
Supplement: Dataset S1 — Dataset describing all 1,024 pairs of interologs used in this study, as well as all 387 pairs of complexes in the redundant95 dataset. This dataset contains information such as interface sequence identity, structure resolution, interface RMSD, as well as the non-obligate or obligate nature of the interfaces, the likely paralogs and orthologs among interolog pairs, and the complexes contained in the subset of 60 transient interolog pairs. (XLS) [file pcbi.1002677.s001.xls]

## Sheet: Feuil1
PDB1	ch1A (WARNING: chains might have been renumbered, see InterEvol)	ch1B (WARNING: chains might have been renumbered, see InterEvol)	PDB2	ch2A (WARNING: chains might have been renumbered, see InterEvol)	ch2B (WARNING: chains might have been renumbered, see InterEvol)	list	belongs to list_res2.5	belongs to list_res2.0	category of minimum interface sequence identity	resolution of PDB1 (Å)	resolution of PDB2 (Å)	interface identity between ch1A and ch2A	interface identity between ch1B and ch2B	iRMSD	non obligate (NO) or obligate (O) (NOXclass prediction)	non obligate (NO) or obligate (O) (manual curation)	orthologs or paralogs	transient pairs
2e2d	B	A	1bqq	B	A	interologs	False	False	50-70%	2.00	2.75	100.00	56.25	3.35	NO	NO	Par
2e2d	B	A	3cki	B	A	interologs	True	False	30-50%	2.00	2.30	50.00	57.89	3.12	NO	NO	Par
2e2d	B	A	3ma2	B	A	interologs	True	False	50-70%	2.00	2.05	52.94	56.52	1.49	NO	NO	Par
2e2d	B	A	2j0t	B	A	interologs	False	False	30-50%	2.00	2.54	43.75	69.57	1.62	NO	NO	Par
2e2d	B	A	1uea	B	A	interologs	False	False	30-50%	2.00	2.80	30.43	51.72	2.71	NO	NO	Par
1bqq	B	A	3ma2	B	A	interologs	False	False	50-70%	2.75	2.05	52.38	100.00	1.85	NO	NO	Par
1bqq	B	A	3cki	B	A	interologs	False	False	30-50%	2.75	2.30	47.06	57.14	3.73	NO	NO	Par
1bqq	B	A	2j0t	B	A	interologs	False	False	30-50%	2.75	2.54	41.18	65.22	3.14	NO	NO	Par
1bqq	B	A	1uea	B	A	interologs	False	False	30-50%	2.75	2.80	31.82	56.00	4.52	NO	NO	Par
3cki	B	A	3ma2	B	A	interologs	True	False	50-70%	2.30	2.05	62.50	60.00	3.15	NO	NO	Par
3cki	B	A	2j0t	B	A	interologs	False	False	50-70%	2.30	2.54	57.14	52.63	2.32	NO	NO	Par
3cki	B	A	1uea	B	A	interologs	False	False	30-50%	2.30	2.80	57.14	50.00	2.75	NO	NO	Par
3ma2	B	A	2j0t	B	A	interologs	False	False	50-70%	2.05	2.54	82.35	63.64	1.95	NO	NO	Par
3ma2	B	A	1uea	B	A	interologs	False	False	50-70%	2.05	2.80	82.35	61.90	1.88	NO	NO	Par
2j0t	B	A	1uea	B	A	interologs	False	False	50-70%	2.54	2.80	100.00	59.09	1.29	NO	NO	Par
1tgs	B	A	2f3c	B	A	interologs	True	False	30-50%	1.80	2.50	33.33	100.00	1.75	NO	NO	Par
1tgs	B	A	1ldt	B	A	interologs	True	True	30-50%	1.80	1.90	50.00	93.10	1.64	NO	NO	Par
1tgs	B	A	1sgp	B	A	interologs	True	True	30-50%	1.80	1.40	30.77	54.55	4.61	NO	NO	Par
1tgs	B	A	1ppf	B	A	interologs	True	True	30-50%	1.80	1.80	35.71	66.67	2.81	NO	NO	Par
1tgs	B	A	1z7k	B	A	interologs	True	True	30-50%	1.80	1.90	40.00	90.62	2.16	NO	NO	Par
1tgs	B	A	1cgi	B	A	interologs	True	False	30-50%	1.80	2.30	50.00	68.97	1.47	NO	NO	Par
2f3c	B	A	1ldt	B	A	interologs	True	False	30-50%	2.50	1.90	41.67	93.10	1.80	NO	NO	Par
2f3c	B	A	1sgp	B	A	interologs	True	False	0-30%	2.50	1.40	23.08	54.17	3.26	NO	NO	Par
2f3c	B	A	1ppf	B	A	interologs	True	False	30-50%	2.50	1.80	30.77	65.38	1.81	NO	NO	Par
2f3c	B	A	1z7k	B	A	interologs	True	False	0-30%	2.50	1.90	28.57	90.00	1.19	NO	NO	Par
2f3c	B	A	1cgi	B	A	interologs	True	False	0-30%	2.50	2.30	20.00	64.29	1.52	NO	NO	Par
1ldt	B	A	1sgp	B	A	interologs	True	True	0-30%	1.90	1.40	25.00	47.62	3.89	NO	NO	Par
1ldt	B	A	1ppf	B	A	interologs	True	True	0-30%	1.90	1.80	27.27	66.67	3.10	NO	NO	Par
1ldt	B	A	1z7k	B	A	interologs	True	True	30-50%	1.90	1.90	33.33	100.00	0.92	NO	NO	Par
1ldt	B	A	1cgi	B	A	interologs	True	False	0-30%	1.90	2.30	20.00	65.38	1.33	NO	NO	Par
1sgp	B	A	1ppf	B	A	interologs	True	True	30-50%	1.40	1.80	91.67	47.62	2.18	NO	NO	Par
1sgp	B	A	1z7k	B	A	interologs	True	True	0-30%	1.40	1.90	16.67	45.45	3.25	NO	NO	Par
1sgp	B	A	1cgi	B	A	interologs	True	False	30-50%	1.40	2.30	57.14	47.62	5.04	NO	NO	Par
1ppf	B	A	1z7k	B	A	interologs	True	True	0-30%	1.80	1.90	25.00	66.67	3.08	NO	NO	Par
1ppf	B	A	1cgi	B	A	interologs	True	False	50-70%	1.80	2.30	63.64	56.00	3.44	NO	NO	Par
1z7k	B	A	1cgi	B	A	interologs	True	False	0-30%	1.90	2.30	25.00	63.33	2.91	NO	NO	Par
3i3t	B	A	3ihp	B	A	interologs	False	False	30-50%	2.59	2.80	100.00	38.64	1.68	NO	NO	Par	*
3i3t	B	A	1nbf	B	A	interologs	False	False	30-50%	2.59	2.30	100.00	40.43	1.05	NO	NO	Par
3i3t	B	A	3nhe	B	A	interologs	False	False	50-70%	2.59	1.26	100.00	60.00	1.02	NO	NO	Par
3i3t	B	A	2ayo	B	A	interologs	False	False	30-50%	2.59	3.50	100.00	40.48	1.31	NO	NO	Par
3i3t	B	A	3mhs	E	A	interologs	False	False	50-70%	2.59	1.89	100.00	53.33	0.97	NO	NO	Par
3ihp	B	A	1nbf	B	A	interologs	False	False	30-50%	2.80	2.30	100.00	37.21	1.46	NO	NO	Par
3ihp	B	A	3nhe	B	A	interologs	False	False	30-50%	2.80	1.26	100.00	36.96	1.84	NO	NO	Par
1nbf	B	A	3nhe	B	A	interologs	True	False	30-50%	2.30	1.26	100.00	45.65	1.01	NO	NO	Par
1nbf	B	A	2ayo	B	A	interologs	False	False	30-50%	2.30	3.50	100.00	42.50	1.88	NO	NO	Par
1nbf	B	A	3mhs	E	A	interologs	True	False	30-50%	2.30	1.89	100.00	44.44	1.14	NO	NO	Par
3nhe	B	A	2ayo	B	A	interologs	False	False	30-50%	1.26	3.50	100.00	35.71	2.01	NO	NO	Par
3nhe	B	A	3mhs	E	A	interologs	True	True	50-70%	1.26	1.89	100.00	56.52	1.07	NO	NO	Par
2ayo	B	A	3mhs	E	A	interologs	False	False	30-50%	3.50	1.89	100.00	42.86	1.68	NO	NO	Par
1wql	F	C	2b1x	F	E	interologs	True	False	30-50%	2.20	2.00	37.84	38.46	1.62	NO	O	Ort
1wql	F	C	3gzx	F	C	interologs	True	False	50-70%	2.20	1.58	63.41	75.51	0.92	NO	O	Ort
1wql	F	C	2bmo	F	C	interologs	True	False	0-30%	2.20	1.20	23.53	18.92	3.10	NO	O	Ort
1wql	F	C	1uli	B	A	interologs	True	False	30-50%	2.20	2.20	50.00	61.36	0.93	NO	O	Ort
1wql	F	C	2gbw	B	A	interologs	True	False	0-30%	2.20	1.70	25.71	28.95	2.19	NO	O	Ort
2b1x	F	E	3gzx	F	C	interologs	True	True	30-50%	2.00	1.58	37.14	43.90	1.50	NO	O	Ort
2b1x	F	E	2bmo	F	C	interologs	True	True	30-50%	2.00	1.20	31.25	36.11	3.69	NO	O	Ort
2b1x	F	E	1uli	B	A	interologs	True	False	30-50%	2.00	2.20	36.11	42.50	1.60	NO	O	Par
2b1x	F	E	2gbw	B	A	interologs	True	True	0-30%	2.00	1.70	27.78	27.78	2.50	NO	O	Ort
3gzx	F	C	2bmo	F	C	interologs	True	True	0-30%	1.58	1.20	26.47	33.33	2.92	NO	O	Par
3gzx	F	C	1uli	B	A	interologs	True	False	50-70%	1.58	2.20	64.10	82.61	0.56	NO	O	Ort
2bmo	F	C	1uli	B	A	interologs	True	False	0-30%	1.20	2.20	17.65	33.33	2.04	NO	O	Ort
2bmo	F	C	2gbw	B	A	interologs	True	True	30-50%	1.20	1.70	38.89	55.00	1.68	NO	O	Ort
1uli	B	A	2gbw	B	A	interologs	True	False	0-30%	2.20	1.70	28.57	32.50	1.93	NO	O	Ort
1ze3	A	B	2xg5	A	B	interologs	True	True	0-30%	1.84	2.00	46.88	14.71	1.82	NO	NO	Par	*
1ze3	A	B	1n0l	A	B	interologs	True	False	0-30%	1.84	2.30	45.45	29.41	1.74	NO	NO	Par
1ze3	A	B	2wmp	A	B	interologs	True	False	0-30%	1.84	2.30	43.33	15.15	2.16	NO	NO	Par
1ze3	A	B	1pdk	A	B	interologs	True	False	0-30%	1.84	2.40	46.43	15.62	2.41	NO	NO	Par
1ze3	A	B	3bwu	A	C	interologs	True	True	0-30%	1.84	1.76	100.00	27.27	2.54	NO	NO	Par
1ze3	A	B	2w07	A	B	interologs	True	False	0-30%	1.84	2.20	45.16	8.82	2.48	NO	NO	Par
2xg5	A	B	1n0l	A	B	interologs	True	False	0-30%	2.00	2.30	97.14	23.53	2.07	NO	NO	Par
2xg5	A	B	2wmp	A	B	interologs	True	False	0-30%	2.00	2.30	100.00	8.57	1.73	NO	NO	Par
2xg5	A	B	1pdk	A	B	interologs	True	False	0-30%	2.00	2.40	100.00	16.67	2.29	NO	NO	Par
2xg5	A	B	3bwu	A	C	interologs	True	True	0-30%	2.00	1.76	47.06	21.88	3.12	NO	NO	Par
2xg5	A	B	2w07	A	B	interologs	True	False	0-30%	2.00	2.20	100.00	16.67	2.12	NO	NO	Par
1n0l	A	B	3bwu	A	C	interologs	True	False	0-30%	2.30	1.76	44.12	29.41	3.88	NO	NO	Par
1n0l	A	B	1pdk	A	B	interologs	True	False	30-50%	2.30	2.40	96.88	31.43	1.86	NO	NO	Par
1n0l	A	B	2w07	A	B	interologs	True	False	0-30%	2.30	2.20	97.22	29.41	1.28	NO	NO	Par
2wmp	A	B	3bwu	A	C	interologs	True	False	0-30%	2.30	1.76	43.75	9.68	3.41	NO	NO	Par
2wmp	A	B	1pdk	A	B	interologs	True	False	0-30%	2.30	2.40	100.00	5.26	2.43	NO	NO	Par
2wmp	A	B	2w07	A	B	interologs	True	False	0-30%	2.30	2.20	100.00	18.42	0.94	NO	NO	Par
1pdk	A	B	3bwu	A	C	interologs	True	False	30-50%	2.40	1.76	42.86	51.52	4.63	NO	NO	Par
1pdk	A	B	2w07	A	B	interologs	True	False	30-50%	2.40	2.20	100.00	34.29	1.80	NO	NO	Par
3bwu	A	C	2w07	A	B	interologs	True	False	0-30%	1.76	2.20	43.75	29.03	3.24	NO	NO	Par
2uy6	A	B	3bwu	A	C	interologs	True	False	30-50%	2.50	1.76	45.71	45.71	4.06	NO	NO	Par
2uy6	A	B	2xg5	A	B	interologs	True	False	30-50%	2.50	2.00	100.00	31.82	1.50	NO	NO	Par
2uy6	A	B	1n0l	A	B	interologs	True	False	0-30%	2.50	2.30	97.22	25.00	1.49	NO	NO	Par
2uy6	A	B	2wmp	A	B	interologs	True	False	0-30%	2.50	2.30	100.00	18.92	1.62	NO	NO	Par
2uy6	A	B	1ze3	A	B	interologs	True	False	0-30%	2.50	1.84	45.16	13.89	1.88	NO	NO	Par
2uy6	A	B	2w07	A	B	interologs	True	False	30-50%	2.50	2.20	100.00	30.77	1.89	NO	NO	Par
2uy6	A	B	1pdk	A	B	interologs	True	False	30-50%	2.50	2.40	100.00	42.50	1.80	NO	NO	Par
2bkr	B	A	2iy1	B	A	interologs	True	False	0-30%	1.90	2.46	25.00	32.00	3.53	NO	NO	Par	*
2bkr	B	A	2io0	B	A	interologs	True	False	0-30%	1.90	2.30	23.53	28.57	3.92	NO	NO	Par
2bkr	B	A	2ckh	B	A	interologs	False	False	0-30%	1.90	3.20	26.67	32.14	3.39	NO	NO	Par
2bkr	B	A	1euv	B	A	interologs	True	True	0-30%	1.90	1.60	20.00	36.67	2.93	NO	NO	Par
2bkr	B	A	1tgz	B	A	interologs	False	False	0-30%	1.90	2.80	25.00	43.48	3.92	NO	NO	Par
2ckh	B	A	2iy1	B	A	interologs	False	False	30-50%	3.20	2.46	43.75	92.86	1.66	NO	NO	Par
2ckh	B	A	2io0	B	A	interologs	False	False	70-100%	3.20	2.30	100.00	78.26	1.12	NO	NO	Par
2ckh	B	A	1euv	B	A	interologs	False	False	30-50%	3.20	1.60	35.29	59.26	1.47	NO	NO	Ort
2ckh	B	A	1tgz	B	A	interologs	False	False	30-50%	3.20	2.80	40.00	80.77	1.45	NO	NO	Par
2iy1	B	A	2io0	B	A	interologs	True	False	30-50%	2.46	2.30	42.11	88.00	7.23	NO	NO	Par
2iy1	B	A	1euv	B	A	interologs	True	False	50-70%	2.46	1.60	56.25	58.62	1.82	NO	NO	Ort
2iy1	B	A	1tgz	B	A	interologs	False	False	70-100%	2.46	2.80	100.00	84.85	0.70	NO	NO	Par
2io0	B	A	1tgz	B	A	interologs	False	False	30-50%	2.30	2.80	47.06	100.00	1.99	NO	NO	Par
2io0	B	A	1euv	B	A	interologs	True	False	30-50%	2.30	1.60	41.18	52.17	1.80	NO	NO	Ort
1euv	B	A	1tgz	B	A	interologs	False	False	50-70%	1.60	2.80	56.25	60.71	1.96	NO	NO	Ort
1wdd	D	H	1bwv	B	D	interologs	True	False	30-50%	1.35	2.40	42.86	39.13	1.34	NO	O	Ort
1wdd	D	H	1gk8	B	H	interologs	True	True	50-70%	1.35	1.40	87.50	54.55	0.75	NO	O	Ort
1wdd	D	H	1bxn	J	L	interologs	False	False	30-50%	1.35	2.70	65.38	36.36	1.72	NO	O	Ort
1wdd	D	H	1rbl	G	H	interologs	True	False	30-50%	1.35	2.20	94.74	35.71	0.34	NO	O	Ort
1wdd	D	H	1svd	A	B	interologs	True	True	30-50%	1.35	1.80	82.35	40.74	0.75	NO	O	Ort
1gk8	B	H	1bwv	B	D	interologs	True	False	30-50%	1.40	2.40	30.00	37.50	1.29	NO	O	Ort
1gk8	B	H	1bxn	J	L	interologs	False	False	30-50%	1.40	2.70	65.38	40.91	1.72	NO	O	Ort
1gk8	B	H	1rbl	G	H	interologs	True	False	30-50%	1.40	2.20	89.19	48.28	0.61	NO	O	Ort
1gk8	B	H	1svd	A	B	interologs	True	True	30-50%	1.40	1.80	81.25	44.44	1.15	NO	O	Ort
1bwv	B	D	1bxn	J	L	interologs	False	False	50-70%	2.40	2.70	87.50	64.86	0.58	NO	O	Ort
1bwv	B	D	1rbl	G	H	interologs	True	False	30-50%	2.40	2.20	57.14	44.00	1.29	NO	O	Ort
1bwv	B	D	1svd	A	B	interologs	True	False	30-50%	2.40	1.80	51.85	34.78	0.95	NO	O	Ort
1svd	A	B	1bxn	J	L	interologs	False	False	30-50%	1.80	2.70	62.50	31.82	1.26	NO	O	Ort
1svd	A	B	1rbl	G	H	interologs	True	False	30-50%	1.80	2.20	80.56	36.67	0.89	NO	O	Ort
1rbl	G	H	1bxn	J	L	interologs	False	False	30-50%	2.20	2.70	69.23	37.50	1.46	NO	O	Ort
1tnr	B	A	1d4v	F	C	interologs	False	False	0-30%	2.85	2.20	22.22	8.33	3.26	NO	NO	Par
1tnr	B	A	3k51	F	B	interologs	False	False	0-30%	2.85	2.45	0.00	0.00	5.39	NO	NO	Par
1tnr	B	A	2hey	E	C	interologs	False	False	0-30%	2.85	2.00	20.00	0.00	5.41	NO	NO	Par
1tnr	B	A	2hev	F	A	interologs	False	False	0-30%	2.85	2.41	12.50	14.29	6.88	NO	NO	Par
1tnr	B	A	3nzy	F	C	interologs	False	False	0-30%	2.85	2.50	14.29	0.00	3.75	NO	NO	Par
1tnr	B	A	3alq	F	A	interologs	False	False	0-30%	2.85	3.00	41.67	20.00	2.46	NO	NO	Par
1d4v	F	C	3k51	F	B	interologs	True	False	0-30%	2.20	2.45	20.00	30.00	4.59	NO	NO	Par
1d4v	F	C	2hey	E	C	interologs	True	False	0-30%	2.20	2.00	20.00	0.00	6.42	NO	NO	Par
1d4v	F	C	2hev	F	A	interologs	True	False	0-30%	2.20	2.41	0.00	25.00	6.96	NO	NO	Par
1d4v	F	C	3nzy	F	C	interologs	True	False	0-30%	2.20	2.50	25.00	30.77	3.52	NO	NO	Par
1d4v	F	C	3alq	F	A	interologs	False	False	0-30%	2.20	3.00	27.27	10.00	3.67	NO	NO	Par
3k51	F	B	3nzy	F	C	interologs	True	False	0-30%	2.45	2.50	9.09	25.00	3.00	NO	NO	Par
3k51	F	B	3alq	F	A	interologs	False	False	0-30%	2.45	3.00	33.33	0.00	5.44	NO	NO	Par
2hey	E	C	2hev	F	A	interologs	True	False	30-50%	2.00	2.41	100.00	36.36	3.55	NO	NO	Par
2hey	E	C	3nzy	F	C	interologs	True	False	0-30%	2.00	2.50	0.00	0.00	6.51	NO	NO	Par
2hey	E	C	3alq	F	A	interologs	False	False	0-30%	2.00	3.00	12.50	0.00	6.38	NO	NO	Par
3nzy	F	C	3alq	F	A	interologs	False	False	0-30%	2.50	3.00	18.18	18.18	4.16	NO	NO	Par
2eq7	B	C	2eq8	B	C	interologs	True	True	30-50%	1.80	1.94	37.50	50.00	4.76	NO	NO	Par
2eq7	B	C	2f5z	B	C	interologs	True	False	30-50%	1.80	2.18	66.67	50.00	1.69	NO	NO	Par
2eq8	B	C	2f5z	B	C	interologs	True	False	0-30%	1.94	2.18	37.50	25.00	4.05	NO	NO	Par
2eq8	A	C	2eq9	A	C	interologs	True	False	50-70%	1.94	2.09	100.00	62.50	1.16	NO	NO	Par
2eq8	A	C	1ebd	B	C	interologs	False	False	50-70%	1.94	2.60	66.67	66.67	1.60	NO	NO	Par
2eq9	A	C	1ebd	B	C	interologs	False	False	50-70%	2.09	2.60	58.33	70.00	2.00	NO	NO	Par
1ev2	A	E	1nun	A	B	interologs	False	False	30-50%	2.20	2.90	44.44	82.76	3.06	NO	NO	Par
1ev2	A	E	1evt	B	D	interologs	False	False	70-100%	2.20	2.80	71.43	87.10	0.58	NO	NO	Par
1ev2	A	E	2fdb	A	B	interologs	True	False	30-50%	2.20	2.28	30.77	92.86	3.47	NO	NO	Par
1nun	A	B	1cvs	B	D	interologs	False	False	30-50%	2.90	2.80	42.86	73.33	2.45	NO	NO	Par
1nun	A	B	1evt	B	D	interologs	False	False	30-50%	2.90	2.80	37.50	77.78	3.08	NO	NO	Par
1nun	A	B	2fdb	A	B	interologs	False	False	0-30%	2.90	2.28	27.27	80.77	4.92	NO	NO	Par
1cvs	B	D	1evt	B	D	interologs	False	False	70-100%	2.80	2.80	71.43	100.00	0.93	NO	NO	Par
1cvs	B	D	2fdb	A	B	interologs	False	False	0-30%	2.80	2.28	25.93	77.78	3.47	NO	NO	Par
1evt	B	D	2fdb	A	B	interologs	False	False	30-50%	2.80	2.28	30.43	80.77	2.28	NO	NO	Par
1cvs	B	D	1djs	D	B	interologs	False	False	50-70%	2.80	2.40	67.74	90.91	0.98	NO	NO	Par
1djs	D	B	1ev2	A	E	interologs	True	False	50-70%	2.40	2.20	70.00	100.00	1.73	NO	NO	Par
1djs	D	B	1nun	A	B	interologs	False	False	30-50%	2.40	2.90	34.48	85.71	2.93	NO	NO	Par
1djs	D	B	2fdb	A	B	interologs	True	False	30-50%	2.40	2.28	30.77	92.59	3.56	NO	NO	Par
2ode	A	B	1agr	A	B	interologs	False	False	70-100%	1.90	2.80	100.00	76.19	0.67	NO	NO	Par	*
2ode	A	B	2ihb	A	B	interologs	False	False	50-70%	1.90	2.71	100.00	63.16	1.14	NO	NO	Par
2ode	A	B	2gtp	A	B	interologs	False	False	70-100%	1.90	2.55	100.00	80.00	0.85	NO	NO	Par
2ode	A	B	2v4z	A	B	interologs	False	False	70-100%	1.90	2.80	100.00	84.21	0.84	NO	NO	Par
1agr	A	B	2ihb	A	B	interologs	False	False	50-70%	2.80	2.71	100.00	57.14	0.79	NO	NO	Par
1agr	A	B	2gtp	A	B	interologs	False	False	50-70%	2.80	2.55	100.00	63.64	0.49	NO	NO	Par
1agr	A	B	2v4z	A	B	interologs	False	False	50-70%	2.80	2.80	100.00	63.16	0.68	NO	NO	Par
2ihb	A	B	2gtp	A	B	interologs	False	False	50-70%	2.71	2.55	100.00	70.00	0.82	NO	NO	Par
2ihb	A	B	2v4z	A	B	interologs	False	False	50-70%	2.71	2.80	100.00	64.71	1.05	NO	NO	Par
2gtp	A	B	2v4z	A	B	interologs	False	False	70-100%	2.55	2.80	100.00	73.68	0.69	NO	NO	Par
1fqj	A	B	2ode	A	B	interologs	True	False	50-70%	2.02	1.90	86.96	66.67	0.81	NO	NO	Par
1fqj	A	B	2gtp	A	B	interologs	False	False	70-100%	2.02	2.55	90.48	75.00	0.75	NO	NO	Par
1fqj	A	B	2ihb	A	B	interologs	False	False	50-70%	2.02	2.71	86.36	68.42	0.99	NO	NO	Par
1fqj	A	B	1agr	A	B	interologs	False	False	50-70%	2.02	2.80	86.96	60.00	1.11	NO	NO	Par
1fqj	A	B	2v4z	A	B	interologs	False	False	50-70%	2.02	2.80	85.71	65.00	0.58	NO	NO	Par
3gjx	B	C	3icq	A	C	interologs	False	False	0-30%	2.50	3.20	19.05	100.00	5.53	NO	NO	Par
3gjx	B	C	3m1i	C	A	interologs	True	False	30-50%	2.50	2.00	33.33	95.00	3.27	NO	NO	Ort
3gjx	B	C	2x19	B	A	interologs	False	False	0-30%	2.50	2.80	14.71	90.32	4.05	NO	NO	Par
2x19	B	A	1wa5	C	A	interologs	False	False	0-30%	2.80	2.00	0.00	89.47	7.39	NO	NO	Par
2x19	B	A	3icq	A	C	interologs	False	False	0-30%	2.80	3.20	17.39	100.00	6.06	NO	NO	Par
2x19	B	A	3m1i	C	A	interologs	False	False	30-50%	2.80	2.00	32.14	100.00	6.53	NO	NO	Par
3ea5	B	A	1ibr	B	A	interologs	True	False	30-50%	2.50	2.30	46.67	100.00	2.98	NO	NO	Par	*
3ea5	B	A	1wa5	C	A	interologs	True	False	0-30%	2.50	2.00	28.57	100.00	6.09	NO	NO	Par
3m1i	C	A	3icq	A	C	interologs	False	False	0-30%	2.00	3.20	15.79	100.00	4.22	NO	NO	Par
1nb5	A	C	1stf	A	B	interologs	True	False	50-70%	2.40	2.37	62.07	58.82	1.01	NO	NO	Par
1nb5	A	C	3k9m	A	B	interologs	False	False	50-70%	2.40	2.61	60.00	100.00	1.29	NO	NO	Par
1nb5	A	C	3kse	A	B	interologs	True	False	50-70%	2.40	1.71	58.62	100.00	1.41	NO	NO	Par
1nb5	A	C	1yvb	A	B	interologs	False	False	0-30%	2.40	2.70	60.71	22.22	1.39	NO	NO	Par
1nb5	A	C	3ima	A	B	interologs	True	False	30-50%	2.40	2.03	67.86	33.33	1.80	NO	NO	Par
3kse	A	B	1stf	A	B	interologs	True	False	50-70%	1.71	2.37	60.00	57.89	1.48	NO	NO	Par
3kse	A	B	3k9m	A	B	interologs	False	False	50-70%	1.71	2.61	53.57	100.00	1.50	NO	NO	Par
3kse	A	B	1yvb	A	B	interologs	False	False	0-30%	1.71	2.70	53.57	22.22	1.56	NO	NO	Par
3kse	A	B	3ima	A	B	interologs	True	False	0-30%	1.71	2.03	59.38	28.57	1.66	NO	NO	Par
3ima	A	B	1stf	A	B	interologs	True	False	0-30%	2.03	2.37	100.00	29.41	1.91	NO	NO	Par
3ima	A	B	3k9m	A	B	interologs	False	False	30-50%	2.03	2.61	66.67	33.33	1.88	NO	NO	Par
3ima	A	B	1yvb	A	B	interologs	False	False	50-70%	2.03	2.70	53.33	52.63	1.66	NO	NO	Par
1stf	A	B	3k9m	A	B	interologs	False	False	50-70%	2.37	2.61	58.62	61.11	1.77	NO	NO	Par
1stf	A	B	1yvb	A	B	interologs	False	False	30-50%	2.37	2.70	51.85	37.50	2.04	NO	NO	Par
3k9m	A	B	1yvb	A	B	interologs	False	False	0-30%	2.61	2.70	57.14	20.00	2.13	NO	NO	Par
2hev	C	F	2hey	C	F	interologs	True	False	30-50%	2.41	2.00	50.00	100.00	4.25	NO	NO	Par
3alq	B	F	3nzy	B	D	interologs	False	False	0-30%	3.00	2.50	0.00	25.00	4.86	NO	NO	Par
3alq	B	F	3k51	C	F	interologs	False	False	0-30%	3.00	2.45	22.22	33.33	5.47	NO	NO	Par
3alq	B	F	1d4v	B	F	interologs	False	False	0-30%	3.00	2.20	18.18	27.27	2.20	NO	NO	Par
3nzy	B	D	3k51	C	F	interologs	True	False	0-30%	2.50	2.45	20.00	11.11	5.20	NO	NO	Par
3nzy	B	D	1d4v	B	F	interologs	True	False	0-30%	2.50	2.20	25.00	33.33	4.66	NO	NO	Par
3k51	C	F	2hey	C	F	interologs	True	False	0-30%	2.45	2.00	0.00	0.00	7.92	NO	NO	Par
3k51	C	F	1d4v	B	F	interologs	True	False	0-30%	2.45	2.20	37.50	20.00	3.17	NO	NO	Par
1kz7	A	B	1xcg	A	B	interologs	True	False	30-50%	2.40	2.50	41.18	66.67	7.58	NO	NO	Par	*
1kz7	A	B	1lb1	A	B	interologs	False	False	50-70%	2.40	2.81	97.44	68.75	1.09	NO	NO	Par
1kz7	A	B	1x86	A	B	interologs	False	False	30-50%	2.40	3.22	44.12	66.67	5.11	NO	NO	Par
1kz7	A	B	1foe	A	B	interologs	False	False	30-50%	2.40	2.80	36.36	85.19	4.16	NO	NO	Par
1x86	A	B	1xcg	A	B	interologs	False	False	70-100%	3.22	2.50	74.42	100.00	1.85	NO	NO	Par
1x86	A	B	1lb1	A	B	interologs	False	False	30-50%	3.22	2.81	48.39	100.00	4.95	NO	NO	Par
1lb1	A	B	1foe	A	B	interologs	False	False	30-50%	2.81	2.80	36.36	73.08	5.13	NO	NO	Par
1lb1	A	B	1xcg	A	B	interologs	False	False	30-50%	2.81	2.50	43.75	100.00	6.71	NO	NO	Par
1q5q	N	G	3mi0	J	I	interologs	False	False	70-100%	2.60	2.20	88.89	100.00	0.81	NO	O	Par
1q5q	N	G	1ryp	H	A	interologs	False	False	0-30%	2.60	1.90	12.50	12.50	2.97	NO	O	Par
1q5q	N	G	1ryp	W	P	interologs	False	False	0-30%	2.60	1.90	28.57	0.00	2.26	NO	O	Par
3mi0	J	I	1ryp	H	A	interologs	True	False	0-30%	2.20	1.90	22.22	14.29	2.77	NO	O	Ort
3mi0	J	I	1ryp	W	P	interologs	True	False	0-30%	2.20	1.90	25.00	0.00	2.76	NO	O	Ort
1ryp	H	A	1ryp	W	P	interologs	True	True	0-30%	1.90	1.90	28.57	0.00	3.43	NO	O	Par
1t3q	C	A	1n62	C	A	interologs	True	True	30-50%	1.80	1.09	34.62	34.62	1.34	NO	O	Par
1t3q	C	A	1rm6	B	C	interologs	True	True	0-30%	1.80	1.60	23.08	33.33	2.04	NO	O	Par
1t3q	C	A	1ffv	C	A	interologs	True	False	30-50%	1.80	2.25	50.00	42.31	1.37	NO	O	Par
1n62	C	A	1rm6	B	C	interologs	True	True	0-30%	1.09	1.60	26.92	25.00	1.39	NO	O	Par
1n62	C	A	1ffv	C	A	interologs	True	False	50-70%	1.09	2.25	59.26	70.00	0.52	NO	O	Ort
1rm6	B	C	1ffv	C	A	interologs	True	False	0-30%	1.60	2.25	30.77	64.58	1.28	NO	O	Par
3b4v	C	B	2arp	D	B	interologs	True	False	50-70%	2.48	2.00	62.96	100.00	3.17	NO	O	Par
3b4v	C	B	3hh2	B	C	interologs	True	False	30-50%	2.48	2.15	55.88	41.67	3.02	NO	O	Par
3b4v	C	B	2b0u	D	A	interologs	False	False	50-70%	2.48	2.80	54.84	91.30	3.42	NO	O	Par
2arp	D	B	3hh2	B	C	interologs	True	False	30-50%	2.00	2.15	100.00	42.86	2.38	NO	O	Par
3hh2	B	C	2b0u	D	A	interologs	False	False	30-50%	2.15	2.80	100.00	35.71	2.58	NO	O	Par
3ifw	B	A	1cmx	B	A	interologs	True	False	30-50%	2.40	2.25	100.00	30.43	0.97	NO	NO	Par	*
3ifw	B	A	2wdt	B	A	interologs	True	False	30-50%	2.40	2.30	100.00	50.00	0.76	NO	NO	Par
3ifw	B	A	1xd3	B	A	interologs	True	False	30-50%	2.40	1.45	100.00	48.00	0.75	NO	NO	Par
1cmx	B	A	2wdt	B	A	interologs	True	False	50-70%	2.25	2.30	100.00	52.17	0.93	NO	NO	Par
1cmx	B	A	1xd3	B	A	interologs	True	False	50-70%	2.25	1.45	100.00	53.33	0.76	NO	NO	Par
2wdt	B	A	1xd3	B	A	interologs	True	False	50-70%	2.30	1.45	100.00	58.33	1.13	NO	NO	Par
1ugh	B	A	1uug	B	A	interologs	True	False	70-100%	1.90	2.40	100.00	79.17	0.46	NO	NO	Par
1ugh	B	A	1udi	B	A	interologs	False	False	70-100%	1.90	2.70	100.00	71.43	0.71	NO	NO	Par
1ugh	B	A	2j8x	B	A	interologs	True	False	50-70%	1.90	2.30	100.00	56.52	1.30	NO	NO	Par	*
1uug	B	A	1udi	B	A	interologs	False	False	50-70%	2.40	2.70	100.00	69.57	0.59	NO	NO	Par
1uug	B	A	2j8x	B	A	interologs	True	False	50-70%	2.40	2.30	100.00	60.00	1.29	NO	NO	Par
1udi	B	A	2j8x	B	A	interologs	False	False	50-70%	2.70	2.30	100.00	60.00	1.01	NO	NO	Par
2g2u	A	B	1jtg	A	B	interologs	True	True	70-100%	1.60	1.73	78.79	100.00	0.54	NO	NO	Par
2g2u	A	B	3gmw	A	B	interologs	True	False	30-50%	1.60	2.10	80.65	34.78	3.91	NO	NO	Par
2g2u	A	B	3e2l	A	B	interologs	True	True	50-70%	1.60	1.87	51.61	100.00	1.50	NO	NO	Par
1jtg	A	B	3gmw	A	B	interologs	True	False	30-50%	1.73	2.10	100.00	33.33	3.69	NO	NO	Par
1jtg	A	B	3e2l	A	B	interologs	True	True	50-70%	1.73	1.87	51.61	100.00	1.61	NO	NO	Par
3gmw	A	B	3e2l	A	B	interologs	True	False	0-30%	2.10	1.87	41.94	27.27	3.38	NO	NO	Par
1gk8	N	L	1bwv	L	F	interologs	True	False	30-50%	1.40	2.40	33.33	93.33	0.98	NO	O	Ort
1gk8	N	L	1wdd	N	L	interologs	True	True	70-100%	1.40	1.35	80.00	95.24	0.65	NO	O	Ort
1gk8	N	L	1bxn	P	B	interologs	False	False	50-70%	1.40	2.70	60.00	76.47	2.23	NO	O	Ort
1bwv	L	F	1wdd	N	L	interologs	True	False	0-30%	2.40	1.35	27.27	93.33	0.90	NO	O	Ort
1bwv	L	F	1bxn	P	B	interologs	False	False	50-70%	2.40	2.70	60.00	86.67	1.82	NO	O	Ort
1wdd	N	L	1bxn	P	B	interologs	False	False	50-70%	1.35	2.70	55.56	76.47	2.32	NO	O	Ort
2rgn	B	C	2nz8	B	A	interologs	False	False	50-70%	3.50	2.00	59.38	85.71	1.94	NO	NO	Par	*
2rgn	B	C	2vrw	B	A	interologs	False	False	30-50%	3.50	1.85	32.26	81.82	1.60	NO	NO	Par
2rgn	B	C	1ki1	B	A	interologs	False	False	0-30%	3.50	2.30	24.24	69.57	1.53	NO	NO	Par
2nz8	B	A	2vrw	B	A	interologs	True	True	0-30%	2.00	1.85	29.03	100.00	4.07	NO	NO	Par
2nz8	B	A	1ki1	B	A	interologs	True	False	30-50%	2.00	2.30	36.36	90.48	3.59	NO	NO	Par
2vrw	B	A	1ki1	B	A	interologs	True	False	30-50%	1.85	2.30	35.29	86.36	1.33	NO	NO	Par
2vu8	B	A	1gl0	B	A	interologs	False	False	50-70%	1.80	3.00	68.75	53.33	1.10	NO	NO	Par
2vu8	B	A	1gl1	B	A	interologs	True	False	50-70%	1.80	2.10	57.14	57.69	2.91	NO	NO	Par
2vu8	B	A	2f91	B	A	interologs	True	True	50-70%	1.80	1.20	70.59	64.71	0.57	NO	NO	Par
2vu8	B	A	2xtt	A	B	interologs	True	True	30-50%	1.80	0.93	44.44	67.86	1.38	NO	NO	Par
1gl0	B	A	1gl1	B	A	interologs	False	False	30-50%	3.00	2.10	43.75	100.00	2.68	NO	NO	Par
1gl0	B	A	2f91	B	A	interologs	False	False	50-70%	3.00	1.20	64.71	61.29	1.12	NO	NO	Par
1gl0	B	A	2xtt	A	B	interologs	False	False	50-70%	3.00	0.93	56.25	67.86	1.62	NO	NO	Par
1gl1	B	A	2f91	B	A	interologs	True	False	50-70%	2.10	1.20	66.67	65.52	2.98	NO	NO	Par
1gl1	B	A	2xtt	A	B	interologs	True	False	50-70%	2.10	0.93	60.00	70.37	1.98	NO	NO	Par
2f91	B	A	2xtt	A	B	interologs	True	True	70-100%	1.20	0.93	70.59	78.12	1.16	NO	NO	Par
1f6f	B	A	3n06	B	A	interologs	True	False	30-50%	2.30	2.00	83.33	40.00	1.50	NO	NO	Par
1f6f	B	A	1bp3	B	A	interologs	False	False	30-50%	2.30	2.90	85.71	34.78	2.63	NO	NO	Par
1f6f	B	A	1axi	D	B	interologs	True	False	30-50%	2.30	2.10	35.00	34.78	1.65	NO	NO	Par
3n06	B	A	1bp3	B	A	interologs	False	False	30-50%	2.00	2.90	100.00	32.14	3.03	NO	NO	Par
3n06	B	A	1axi	D	B	interologs	True	False	0-30%	2.00	2.10	26.09	34.62	1.90	NO	NO	Par
1bp3	B	A	1axi	D	B	interologs	False	False	0-30%	2.90	2.10	29.17	88.89	2.54	NO	NO	Par
2ov2	B	A	2odb	B	A	interologs	True	False	70-100%	2.10	2.40	77.27	76.00	1.83	NO	NO	Par	*
1fr2	A	B	2jb0	D	H	interologs	True	True	0-30%	1.60	1.91	52.63	11.76	2.65	NO	NO	Par	*
1fr2	A	B	7cei	A	B	interologs	True	False	0-30%	1.60	2.30	50.00	11.76	2.86	NO	NO	Par
1fr2	A	B	2wpt	A	B	interologs	True	True	50-70%	1.60	1.78	61.90	95.00	0.77	NO	NO	Par
2jb0	D	H	2wpt	A	B	interologs	True	True	0-30%	1.91	1.78	58.82	12.50	2.36	NO	NO	Par
7cei	A	B	2wpt	A	B	interologs	True	False	0-30%	2.30	1.78	52.94	12.50	2.45	NO	NO	Par
3o8e	C	F	3l89	B	E	interologs	False	False	0-30%	2.84	3.50	20.00	100.00	2.51	NO	NO	Par
3l89	B	E	2o39	C	F	interologs	False	False	0-30%	3.50	2.85	20.00	100.00	1.46	NO	NO	Par
1u5t	B	D	2zme	B	D	interologs	False	False	0-30%	3.60	2.90	28.57	62.50	2.74	NO	NO	Ort	*
1u5t	B	D	3cuq	B	D	interologs	False	False	0-30%	3.60	2.61	29.17	62.50	2.61	NO	NO	Ort
1twf	B	J	2waq	B	K	interologs	False	False	0-30%	2.30	3.35	48.65	25.00	1.66	NO	O	Ort
1twf	B	J	3h0g	B	L	interologs	False	False	50-70%	2.30	3.65	75.00	87.50	2.08	NO	O	Ort
2waq	B	K	3h0g	B	L	interologs	False	False	0-30%	3.35	3.65	43.24	22.22	2.58	NO	O	Ort
1n62	E	D	1ffv	B	A	interologs	True	False	70-100%	1.09	2.25	86.44	83.05	0.56	NO	O	Ort
1n62	E	D	1rm6	A	C	interologs	True	True	30-50%	1.09	1.60	30.43	62.50	1.81	NO	O	Par
1n62	E	D	3hrd	C	F	interologs	True	False	30-50%	1.09	2.20	31.03	67.65	1.70	NO	O	Par
1n62	E	D	1t3q	E	D	interologs	True	True	50-70%	1.09	1.80	30.77	60.38	0.85	NO	O	Par
1rm6	A	C	1ffv	B	A	interologs	True	False	30-50%	1.60	2.25	37.74	64.58	1.70	NO	O	Par
1rm6	A	C	3hrd	B	H	interologs	True	False	50-70%	1.60	2.20	27.78	70.83	1.26	NO	O	Par
1rm6	A	C	3hrd	C	F	interologs	True	False	50-70%	1.60	2.20	51.72	72.73	0.76	NO	O	Par
1rm6	A	C	1t3q	E	D	interologs	True	True	30-50%	1.60	1.80	29.17	64.58	1.42	NO	O	Par
1t3q	E	D	1ffv	B	A	interologs	True	False	50-70%	1.80	2.25	60.00	69.81	0.83	NO	O	Par
1t3q	E	D	3hrd	B	H	interologs	True	False	30-50%	1.80	2.20	31.25	66.67	1.63	NO	O	Par
1t3q	E	D	3hrd	C	F	interologs	True	False	30-50%	1.80	2.20	31.03	55.88	1.56	NO	O	Par
1ffv	B	A	3hrd	B	H	interologs	True	False	30-50%	2.25	2.20	37.50	62.50	1.26	NO	O	Par
1ffv	B	A	3hrd	C	F	interologs	True	False	30-50%	2.25	2.20	31.03	61.76	1.62	NO	O	Par
3kfd	A	F	3evs	B	C	interologs	False	False	0-30%	3.00	2.10	14.29	25.00	5.03	NO	NO	Par
3kfd	A	F	2h62	B	C	interologs	False	False	0-30%	3.00	1.85	12.50	42.86	4.73	NO	NO	Par
3evs	B	C	2h62	B	C	interologs	True	False	30-50%	2.10	1.85	43.75	60.00	1.90	NO	NO	Par
2uyz	B	A	3a33	C	B	interologs	True	False	0-30%	1.40	2.20	10.00	11.11	5.72	NO	NO	Par	*
3a33	C	B	2eke	B	A	interologs	True	False	0-30%	2.20	1.90	10.00	22.22	4.90	NO	NO	Par
2uyz	B	A	2eke	B	A	interologs	True	True	30-50%	1.40	1.90	41.67	66.67	1.47	NO	NO	Ort
3dxr	A	E	2bsk	E	B	interologs	False	False	30-50%	2.50	3.30	52.00	42.31	1.50	NO	O	Ort
3dxr	A	E	3cjh	C	F	interologs	False	False	0-30%	2.50	2.60	10.53	33.33	3.61	NO	O	Par
2bsk	E	B	3cjh	C	F	interologs	False	False	0-30%	3.30	2.60	26.67	41.18	3.27	NO	O	Par
3eb6	B	D	2c2v	E	A	interologs	False	False	0-30%	3.40	2.90	25.00	75.00	1.94	NO	NO	Par	*
3eb6	B	D	2oxq	D	B	interologs	False	False	0-30%	3.40	2.90	27.27	90.00	2.19	NO	NO	Par
2c2v	E	A	3hct	A	B	interologs	False	False	0-30%	2.90	2.10	25.00	100.00	1.46	NO	NO	Par
2c2v	E	A	2oxq	D	B	interologs	False	False	50-70%	2.90	2.90	100.00	66.67	2.25	NO	NO	Par
2oxq	D	B	3hct	A	B	interologs	False	False	0-30%	2.90	2.10	25.00	63.64	1.71	NO	NO	Par
2ad6	D	C	1w6s	B	A	interologs	True	True	70-100%	1.50	1.20	76.74	86.44	0.74	NO	NO	Ort
2ad6	D	C	1lrw	D	C	interologs	True	False	70-100%	1.50	2.50	75.61	83.87	0.46	NO	NO	Ort
1w6s	B	A	1lrw	D	C	interologs	True	False	70-100%	1.20	2.50	77.50	82.26	0.57	NO	NO	Ort
3dpl	B	A	2hye	D	C	interologs	False	False	0-30%	2.60	3.10	100.00	29.63	3.53	NO	NO	Par
3dpl	B	A	1ldj	B	A	interologs	False	False	30-50%	2.60	3.00	100.00	42.86	2.83	NO	NO	Par
2hye	D	C	1ldj	B	A	interologs	False	False	30-50%	3.10	3.00	100.00	37.29	3.28	NO	NO	Par
1doa	A	B	1cc0	A	B	interologs	False	False	70-100%	2.60	5.00	90.00	100.00	1.03	NO	NO	Par	*
1cc0	A	B	1ds6	A	B	interologs	False	False	70-100%	5.00	2.35	90.00	100.00	1.47	NO	NO	Par
1q40	B	A	1jkg	B	A	interologs	True	True	0-30%	1.95	1.90	18.75	22.58	2.56	NO	NO	Ort	*
1q40	B	A	1of5	A	B	interologs	False	False	30-50%	1.95	2.80	54.84	36.67	1.08	NO	NO	Ort
1jkg	B	A	1of5	A	B	interologs	False	False	0-30%	1.90	2.80	16.67	8.70	2.92	NO	NO	Ort
1ira	B	A	3o4o	B	A	interologs	False	False	0-30%	2.70	3.30	18.52	17.86	2.94	NO	NO	Par
1ira	B	A	1itb	B	A	interologs	False	False	0-30%	2.70	2.50	100.00	16.67	3.29	NO	NO	Par
3o4o	B	A	1itb	B	A	interologs	False	False	0-30%	3.30	2.50	20.51	100.00	2.54	NO	NO	Par
1zlh	B	A	3d4u	B	A	interologs	True	True	50-70%	1.70	1.70	100.00	65.52	0.68	NO	NO	Par
1zlh	B	A	1zli	B	A	interologs	True	False	50-70%	1.70	2.09	100.00	70.00	0.49	NO	NO	Par
3d4u	B	A	1zli	B	A	interologs	True	False	70-100%	1.70	2.09	100.00	70.97	0.57	NO	NO	Par
1f5q	A	B	3g33	C	D	interologs	False	False	0-30%	2.50	3.00	18.18	36.84	7.22	NO	NO	Par
1f5q	A	B	2cch	A	B	interologs	True	False	0-30%	2.50	1.70	100.00	18.52	4.48	NO	NO	Par
1f5q	A	B	2jgz	A	B	interologs	False	False	0-30%	2.50	2.90	100.00	23.08	3.20	NO	NO	Par	*
1f5q	A	B	1g3n	A	C	interologs	False	False	0-30%	2.50	2.90	47.06	26.32	3.57	NO	NO	Par
1f5q	A	B	2f2c	B	A	interologs	False	False	30-50%	2.50	2.80	53.85	33.33	3.77	NO	NO	Par
1f5q	A	B	2w96	B	A	interologs	True	False	0-30%	2.50	2.30	22.22	28.57	6.05	NO	NO	Par
1f5q	A	B	3mi9	A	B	interologs	True	False	30-50%	2.50	2.10	30.77	33.33	4.18	NO	NO	Par
1f5q	A	B	1w98	A	B	interologs	True	False	30-50%	2.50	2.15	100.00	34.62	3.99	NO	NO	Par
3g33	C	D	1g3n	A	C	interologs	False	False	30-50%	3.00	2.90	47.62	31.82	2.97	NO	NO	Par
3g33	C	D	2w96	B	A	interologs	False	False	30-50%	3.00	2.30	95.24	40.00	2.37	NO	NO	Par
3g33	C	D	3mi9	A	B	interologs	False	False	0-30%	3.00	2.10	0.00	37.50	4.83	NO	NO	Par
2cch	A	B	2jgz	A	B	interologs	False	False	30-50%	1.70	2.90	100.00	42.42	1.10	NO	NO	Par
2cch	A	B	1g3n	A	C	interologs	False	False	0-30%	1.70	2.90	23.53	19.05	4.79	NO	NO	Par
2cch	A	B	2f2c	B	A	interologs	False	False	0-30%	1.70	2.80	41.18	22.58	3.27	NO	NO	Par
2cch	A	B	3mi9	A	B	interologs	True	False	30-50%	1.70	2.10	37.50	44.44	7.21	NO	NO	Par
2cch	A	B	1w98	A	B	interologs	True	False	0-30%	1.70	2.15	100.00	28.12	0.92	NO	NO	Par
2jgz	A	B	1g3n	A	C	interologs	False	False	0-30%	2.90	2.90	37.50	23.81	2.97	NO	NO	Par
2jgz	A	B	2f2c	B	A	interologs	False	False	0-30%	2.90	2.80	38.24	18.18	3.11	NO	NO	Par
2jgz	A	B	2w96	B	A	interologs	False	False	0-30%	2.90	2.30	7.14	19.05	7.46	NO	NO	Par
2jgz	A	B	3mi9	A	B	interologs	False	False	30-50%	2.90	2.10	37.50	38.89	6.19	NO	NO	Par
2jgz	A	B	1w98	A	B	interologs	False	False	0-30%	2.90	2.15	100.00	19.35	1.29	NO	NO	Par
1g3n	A	C	2w96	B	A	interologs	False	False	0-30%	2.90	2.30	50.00	23.81	2.33	NO	NO	Par
1g3n	A	C	1w98	A	B	interologs	False	False	0-30%	2.90	2.15	23.53	27.27	5.79	NO	NO	Par
2f2c	B	A	1w98	A	B	interologs	False	False	0-30%	2.80	2.15	37.84	24.24	2.82	NO	NO	Par
2w96	B	A	3mi9	A	B	interologs	True	False	0-30%	2.30	2.10	0.00	26.67	5.01	NO	NO	Par
3mi9	A	B	1w98	A	B	interologs	True	False	30-50%	2.10	2.15	37.50	42.11	6.72	NO	NO	Par
1ryp	0	I	1ryp	1	H	interologs	True	True	0-30%	1.90	1.90	8.33	30.77	2.88	NO	O	Par
1ryp	0	I	1ryp	X	L	interologs	True	True	0-30%	1.90	1.90	14.29	44.44	1.81	NO	O	Par
1ryp	1	H	1ryp	X	L	interologs	True	True	30-50%	1.90	1.90	41.67	35.29	2.15	NO	O	Par
2waq	I	K	3h0g	E	L	interologs	False	False	0-30%	3.35	3.65	48.15	22.22	1.32	NO	O	Ort
2waq	I	K	1twf	C	J	interologs	False	False	0-30%	3.35	2.30	55.56	25.00	1.25	NO	O	Ort
3h0g	E	L	1twf	C	J	interologs	False	False	70-100%	3.65	2.30	33.33	87.50	1.17	NO	O	Ort
2j5l	C	A	2j4w	E	B	interologs	False	False	50-70%	2.90	2.50	100.00	66.67	0.47	NO	NO	Par
1bqh	A	E	1akj	A	D	interologs	False	False	50-70%	2.80	2.65	71.43	54.55	3.46	NO	O	Par
1bqh	A	E	3dmm	A	E	interologs	False	False	0-30%	2.80	2.60	75.00	12.50	5.90	NO	O	Par
1akj	A	D	3dmm	A	E	interologs	False	False	0-30%	2.65	2.60	66.67	0.00	6.53	NO	O	Par
2air	D	C	2be7	H	B	interologs	False	False	70-100%	2.00	2.85	80.00	100.00	1.21	NO	O	Ort
2air	D	C	1pg5	L	F	interologs	False	False	30-50%	2.00	2.60	40.00	52.94	2.74	NO	O	Ort
2be7	H	B	1pg5	L	F	interologs	False	False	30-50%	2.85	2.60	46.67	52.94	2.96	NO	O	Ort
3h0g	C	A	1twf	E	A	interologs	False	False	50-70%	3.65	2.30	90.91	60.00	1.54	NO	O	Ort
3h0g	C	A	2waq	F	A	interologs	False	False	30-50%	3.65	3.35	44.00	32.14	3.07	NO	O	Ort
1twf	E	A	2waq	F	A	interologs	False	False	30-50%	2.30	3.35	44.44	33.33	2.73	NO	O	Ort
2qe7	H	G	1fs0	A	B	interologs	False	False	0-30%	3.06	2.10	54.55	23.08	6.72	NO	NO	Ort
2qe7	H	G	3oee	H	G	interologs	False	False	0-30%	3.06	2.74	36.36	62.50	7.79	NO	NO	Par
2jdi	H	G	3oee	H	G	interologs	False	False	0-30%	1.90	2.74	0.00	42.86	2.83	NO	NO	Ort
2ws9	2	1	2wzr	E	B	interologs	False	False	30-50%	3.00	3.00	39.13	54.55	2.55	NO	O	Ort
2ws9	2	1	2x5i	B	A	interologs	False	False	30-50%	3.00	3.10	29.03	18.97	2.49	NO	O	Ort
2wzr	E	B	2x5i	B	A	interologs	False	False	30-50%	3.00	3.10	38.24	34.48	2.92	NO	O	Ort
1cse	B	A	2tec	B	A	interologs	True	True	70-100%	1.20	1.98	100.00	77.42	0.91	NO	NO	Par
1cse	B	A	1to2	B	A	interologs	True	True	30-50%	1.20	1.30	50.00	83.87	2.23	NO	NO	Par
2tec	B	A	1to2	B	A	interologs	True	True	30-50%	1.98	1.30	46.15	67.74	1.58	NO	NO	Par
1jwi	B	A	1fvu	D	C	interologs	True	True	30-50%	2.00	1.80	50.00	77.14	2.99	NO	NO	Par	*
3ltf	D	C	1mox	D	B	interologs	False	False	0-30%	3.20	2.50	29.63	20.00	3.08	NO	NO	Ort
1e6y	A	F	1hbn	A	F	interologs	True	True	70-100%	1.60	1.16	62.12	70.37	0.50	NO	NO	Ort
1e6y	A	F	1e6v	A	D	interologs	False	False	50-70%	1.60	2.70	66.67	85.00	0.62	NO	NO	Ort
1hbn	A	F	1e6v	A	D	interologs	False	False	50-70%	1.16	2.70	86.67	70.00	0.51	NO	NO	Ort
2g81	B	A	2iln	C	A	interologs	True	True	50-70%	1.55	2.00	64.29	100.00	0.76	NO	NO	Par
2iln	C	A	1d6r	D	B	interologs	True	False	50-70%	2.00	2.30	53.33	100.00	0.43	NO	NO	Par
3mx0	A	B	2wo2	A	B	interologs	False	False	30-50%	3.51	2.45	41.67	38.89	4.14	NO	NO	Par
3mx0	A	B	2wo3	A	B	interologs	False	False	30-50%	3.51	2.35	42.31	100.00	3.27	NO	NO	Par
3mx0	A	B	3hei	A	B	interologs	False	False	70-100%	3.51	2.00	100.00	76.47	1.94	NO	NO	Par
3mx0	A	B	2hle	A	B	interologs	False	False	30-50%	3.51	2.05	34.78	41.18	4.48	NO	NO	Par
3mx0	A	B	1shw	B	A	interologs	False	False	30-50%	3.51	2.20	43.48	100.00	1.79	NO	NO	Par
3mx0	A	B	1kgy	A	C	interologs	False	False	30-50%	3.51	2.70	30.77	35.29	4.34	NO	NO	Par
2wo2	A	B	2wo3	A	B	interologs	True	False	30-50%	2.45	2.35	92.59	38.89	3.59	NO	NO	Par
2wo2	A	B	3hei	A	B	interologs	True	False	0-30%	2.45	2.00	37.04	30.00	4.01	NO	NO	Par
2wo2	A	B	2hle	A	B	interologs	True	False	30-50%	2.45	2.05	40.62	92.00	2.57	NO	NO	Par
2wo2	A	B	1shw	B	A	interologs	True	False	30-50%	2.45	2.20	60.87	50.00	4.72	NO	NO	Par
2wo2	A	B	1kgy	A	C	interologs	False	False	50-70%	2.45	2.70	60.00	92.00	2.02	NO	NO	Par
2wo3	A	B	3hei	A	B	interologs	True	False	30-50%	2.35	2.00	39.29	76.47	1.93	NO	NO	Par
2wo3	A	B	2hle	A	B	interologs	True	False	30-50%	2.35	2.05	40.74	41.18	4.29	NO	NO	Par
2wo3	A	B	1shw	B	A	interologs	True	False	50-70%	2.35	2.20	60.00	100.00	2.90	NO	NO	Par
2wo3	A	B	1kgy	A	C	interologs	False	False	30-50%	2.35	2.70	44.83	35.29	4.42	NO	NO	Par
3hei	A	B	2hle	A	B	interologs	True	False	0-30%	2.00	2.05	23.08	36.84	4.06	NO	NO	Par
3hei	A	B	1shw	B	A	interologs	True	False	30-50%	2.00	2.20	36.36	83.33	3.13	NO	NO	Par
3hei	A	B	1kgy	A	C	interologs	False	False	0-30%	2.00	2.70	23.33	33.33	4.56	NO	NO	Par
2hle	A	B	1shw	B	A	interologs	True	False	30-50%	2.05	2.20	40.91	46.15	5.67	NO	NO	Par
2hle	A	B	1kgy	A	C	interologs	False	False	30-50%	2.05	2.70	42.42	100.00	2.81	NO	NO	Par
1shw	B	A	1kgy	A	C	interologs	False	False	30-50%	2.20	2.70	100.00	41.67	4.74	NO	NO	Par
3l89	B	F	2o39	B	F	interologs	False	False	30-50%	3.50	2.85	50.00	100.00	3.28	NO	NO	Par
2nyz	B	C	2nz1	A	D	interologs	False	False	0-30%	2.60	2.50	100.00	23.08	0.93	NO	NO	Par	*
2bl0	A	B	1wdc	A	C	interologs	True	True	0-30%	1.75	2.00	41.94	41.03	3.32	NO	O	Par
2inc	B	F	3ge3	B	F	interologs	True	True	50-70%	1.85	1.52	61.54	61.54	0.73	NO	NO	Ort
3ge3	B	H	2inp	B	G	interologs	True	False	30-50%	1.52	2.30	32.14	40.91	2.26	NO	NO	Ort
3h0g	B	I	1twf	B	G	interologs	False	False	30-50%	3.65	2.30	75.00	59.26	1.91	NO	O	Ort
3i29	A	B	1avw	A	B	interologs	True	False	50-70%	2.40	1.75	82.76	60.00	1.58	NO	NO	Par
1hez	A	C	1mhh	A	C	interologs	False	False	50-70%	2.70	2.10	64.29	100.00	1.76	NO	NO	Par
1rv6	C	B	2xac	C	B	interologs	False	False	30-50%	2.45	2.71	100.00	46.67	2.01	NO	NO	Par
1flt	C	B	1rv6	C	B	interologs	True	False	50-70%	1.70	2.45	100.00	64.29	1.30	NO	NO	Par
1flt	C	B	2xac	C	B	interologs	False	False	30-50%	1.70	2.71	100.00	50.00	1.46	NO	NO	Par
1r8s	A	B	1re0	A	B	interologs	True	False	30-50%	1.46	2.40	33.33	62.07	4.59	NO	NO	Par	*
1iod	A	C	1j34	A	C	interologs	True	False	50-70%	2.30	1.55	57.14	25.00	2.92	NO	NO	Par
1smp	A	B	1jiw	A	B	interologs	True	False	30-50%	2.30	1.74	63.33	47.62	1.20	NO	NO	Par
1yl3	P	V	2zjr	L	U	interologs	False	False	0-30%	5.50	2.91	0.00	71.43	4.08	NO	O	Ort
2gc4	B	C	3c75	E	F	interologs	True	False	70-100%	1.90	2.50	100.00	62.50	1.26	NO	NO	Ort
3mdy	B	A	1b6c	A	B	interologs	False	False	50-70%	2.05	2.60	100.00	61.11	2.21	NO	NO	Par	*
3mdy	B	A	3h9r	B	A	interologs	True	False	50-70%	2.05	2.35	100.00	63.16	1.84	NO	NO	Par
1b6c	A	B	3h9r	B	A	interologs	False	False	50-70%	2.60	2.35	100.00	60.00	1.39	NO	NO	Par
3buk	A	C	1sg1	A	C	interologs	False	False	50-70%	2.60	2.40	64.29	100.00	2.66	NO	NO	Par
1z2c	D	B	3eg5	B	A	interologs	False	False	70-100%	3.00	2.70	90.00	89.47	1.76	NO	NO	Par	*
1jw9	B	D	1zud	C	D	interologs	True	True	0-30%	1.70	1.98	51.85	25.00	2.54	NO	O	Par
3df0	B	A	3bow	C	A	interologs	False	False	30-50%	2.95	2.40	0.00	100.00	2.43	NO	O	Par
2uwj	D	F	2p58	B	C	interologs	True	True	50-70%	2.00	1.80	66.67	66.67	1.20	NO	O	Ort
1hcn	A	B	1xwd	A	B	interologs	False	False	50-70%	2.60	2.92	100.00	57.89	2.00	NO	O	Par
2j1k	F	C	2j12	E	B	interologs	True	False	0-30%	2.30	1.50	100.00	6.25	2.89	NO	NO	Par
2j1k	F	C	1kac	E	B	interologs	False	False	0-30%	2.30	2.60	100.00	7.14	2.63	NO	NO	Par
2j12	E	B	1kac	E	B	interologs	False	False	30-50%	1.50	2.60	100.00	35.29	1.99	NO	NO	Par
1z0k	B	A	1z0j	B	A	interologs	True	True	50-70%	1.92	1.32	64.71	57.14	1.66	NO	NO	Par	*
1uuz	A	B	1gpq	B	C	interologs	True	True	50-70%	1.80	1.60	56.25	100.00	2.94	NO	NO	Par
1www	C	B	1hcf	C	A	interologs	False	False	30-50%	2.20	2.70	28.57	42.86	1.43	NO	NO	Par
1www	C	A	1hcf	C	B	interologs	False	False	0-30%	2.20	2.70	28.57	25.00	1.30	NO	NO	Par
1uzx	B	A	1s1q	B	A	interologs	True	True	30-50%	1.85	2.00	100.00	38.46	2.97	NO	NO	Par	*
2rd5	B	K	2v5h	I	E	interologs	False	False	70-100%	2.51	2.75	71.43	72.73	0.76	NO	O	Ort
2hue	B	A	2io5	B	A	interologs	False	False	70-100%	1.70	2.70	92.86	53.85	1.85	NO	NO	Par	*
1xu2	E	B	1oqd	R	J	interologs	False	False	30-50%	2.35	2.60	100.00	50.00	2.71	NO	NO	Par
2fd6	D	A	3laq	B	A	interologs	False	False	50-70%	1.90	3.20	53.57	68.42	1.86	NO	NO	Par
1twf	G	A	3h0g	I	A	interologs	False	False	50-70%	2.30	3.65	59.26	60.00	3.34	NO	O	Ort
1w63	C	D	2vgl	C	D	interologs	False	False	30-50%	4.00	2.60	35.71	72.22	2.99	NO	O	Par
1yrt	A	B	1k90	A	B	interologs	False	False	0-30%	2.10	2.75	25.00	100.00	2.86	NO	NO	Par	*
1d2z	A	B	3mop	L	H	interologs	False	False	0-30%	2.00	3.40	12.50	33.33	2.84	NO	NO	Par	*
1d2z	A	B	3oq9	E	J	interologs	False	False	0-30%	2.00	6.80	0.00	12.50	5.66	NO	NO	Par
3mop	L	H	3oq9	E	J	interologs	False	False	0-30%	3.40	6.80	0.00	0.00	3.45	NO	NO	Par
2waq	I	J	1twf	C	H	interologs	False	False	30-50%	3.35	2.30	55.56	47.62	1.83	NO	O	Ort
2waq	I	J	3h0g	E	D	interologs	False	False	0-30%	3.35	3.65	48.15	55.56	1.81	NO	O	Ort
1twf	C	H	3h0g	E	D	interologs	False	False	50-70%	2.30	3.65	33.33	77.27	1.22	NO	O	Ort
1jb0	A	D	2wsc	A	D	interologs	False	False	70-100%	2.50	3.30	80.00	65.38	1.37	NO	O	Ort
2wsc	A	E	1jb0	A	E	interologs	False	False	70-100%	3.30	2.50	80.00	100.00	2.49	NO	O	Ort
2a41	A	C	3m3n	A	C	interologs	False	False	30-50%	2.60	7.00	96.30	47.06	1.65	NO	NO	Par	*
1jb0	D	C	2wsc	D	C	interologs	False	False	50-70%	2.50	3.30	65.38	91.30	3.82	NO	O	Ort
1c1y	A	B	3kud	A	B	interologs	True	False	50-70%	1.90	2.15	69.23	92.31	1.41	NO	NO	Par	*
2z64	A	B	3fxi	A	C	interologs	False	False	70-100%	2.84	3.10	75.00	80.00	1.27	NO	NO	Par	*
2pu9	C	A	2puk	B	A	interologs	False	False	50-70%	1.65	3.00	58.82	100.00	1.55	NO	NO	Par	*
1uwx	B	A	1qkz	B	C	interologs	True	False	70-100%	2.20	1.95	93.33	100.00	0.29	NO	NO	Par
2noj	F	E	3d5r	B	A	interologs	False	False	50-70%	2.70	2.10	64.29	100.00	1.69	NO	NO	Par	*
3d12	A	B	2vsm	A	B	interologs	False	False	50-70%	3.00	1.80	100.00	64.29	1.69	NO	NO	Par
1rrp	A	B	3m1i	A	B	interologs	False	False	50-70%	2.96	2.00	70.73	67.31	1.65	NO	NO	Par	*
1k5d	A	B	1rrp	A	B	interologs	False	False	50-70%	2.70	2.96	98.08	64.41	1.67	NO	NO	Par
1k5d	A	B	3m1i	A	B	interologs	False	False	50-70%	2.70	2.00	65.91	71.15	1.66	NO	NO	Ort
1u75	B	A	2bcn	B	A	interologs	False	False	30-50%	2.55	1.70	44.44	100.00	4.90	NO	NO	Par	*
1a4y	D	C	1z7x	A	B	interologs	True	True	30-50%	2.00	1.95	50.00	100.00	1.42	NO	NO	Par
1a4y	D	C	2bex	B	A	interologs	True	True	30-50%	2.00	1.99	40.00	100.00	5.50	NO	NO	Par	*
1z7x	A	B	2bex	B	A	interologs	True	True	30-50%	1.95	1.99	40.00	100.00	4.64	NO	NO	Par
1ofh	H	B	1yyf	T	H	interologs	False	False	0-30%	2.50	4.16	16.67	57.14	4.63	NO	O	Ort
2vje	B	D	2ckl	B	A	interologs	True	False	0-30%	2.20	2.00	0.00	16.67	5.79	NO	NO	Par	*
1iwp	A	B	1eex	D	E	interologs	True	False	50-70%	2.10	1.70	75.00	67.65	1.39	NO	O	Par
1i1r	D	B	2d9q	A	C	interologs	False	False	0-30%	2.40	2.80	10.00	0.00	7.13	NO	NO	Par
1i1r	D	B	1cd9	A	B	interologs	False	False	0-30%	2.40	2.80	11.11	0.00	6.22	NO	NO	Par
1i1r	D	B	1p9m	C	A	interologs	False	False	0-30%	2.40	3.65	0.00	100.00	2.85	NO	NO	Par
2d9q	A	C	1cd9	A	B	interologs	False	False	70-100%	2.80	2.80	100.00	75.00	1.84	NO	NO	Par
2d9q	A	C	1p9m	C	A	interologs	False	False	0-30%	2.80	3.65	15.38	12.50	5.54	NO	NO	Par
1cd9	A	B	1p9m	C	A	interologs	False	False	0-30%	2.80	3.65	16.67	12.50	5.26	NO	NO	Par
3jv4	A	B	3jv6	A	B	interologs	False	False	70-100%	3.15	2.78	100.00	78.57	0.33	NO	NO	Par	*
1fg9	D	A	3bes	H	C	interologs	False	False	0-30%	2.90	2.20	25.00	85.71	3.84	NO	O	Par
3n5b	F	C	2xg8	H	B	interologs	False	False	70-100%	1.90	3.20	100.00	100.00	1.62	NO	NO	Ort	*
1akj	A	E	3dmm	A	D	interologs	False	False	30-50%	2.65	2.60	66.67	50.00	3.22	NO	O	Par
1nbw	A	B	2d0o	C	D	interologs	True	False	30-50%	2.40	2.00	84.21	50.00	2.08	NO	O	Par
3hd8	B	A	1t6g	B	A	interologs	True	False	30-50%	2.39	1.80	50.00	85.71	1.78	NO	NO	Par	*
2apo	A	B	2aus	B	D	interologs	True	False	70-100%	1.95	2.10	74.19	75.00	1.12	NO	NO	Ort	*
2d1p	B	C	2hy5	B	C	interologs	True	False	0-30%	2.15	1.72	61.11	43.48	1.45	NO	O	Par
3id5	E	A	2ozb	B	C	interologs	False	False	30-50%	4.01	2.60	81.82	42.86	0.98	NO	NO	Par
1xx9	D	A	1azz	D	A	interologs	True	False	0-30%	2.20	2.30	94.74	23.08	1.02	NO	NO	Par
1kcg	B	C	3cdg	C	A	interologs	False	False	0-30%	2.60	3.40	12.50	0.00	6.39	NO	NO	Par
1kcg	B	C	1hyr	B	C	interologs	False	False	30-50%	2.60	2.70	100.00	22.22	2.06	NO	NO	Par
3cdg	C	A	1hyr	B	C	interologs	False	False	0-30%	3.40	2.70	12.50	12.50	5.93	NO	NO	Par
2uwj	F	B	2p58	C	A	interologs	True	True	30-50%	2.00	1.80	66.67	31.58	1.96	NO	O	Ort
2f8n	C	I	1f66	G	E	interologs	False	False	70-100%	2.90	2.60	100.00	73.33	0.45	NO	O	Par
3bpl	B	C	3bpo	B	C	interologs	False	False	30-50%	2.93	3.00	100.00	33.33	2.78	NO	NO	Par
3bpl	B	C	1p9m	B	F	interologs	False	False	0-30%	2.93	3.65	0.00	20.00	4.97	NO	NO	Par
3bpo	B	C	1p9m	B	F	interologs	False	False	0-30%	3.00	3.65	0.00	11.11	5.84	NO	NO	Par
1pby	A	C	1jmx	A	C	interologs	True	True	50-70%	1.70	1.90	78.26	56.00	2.08	NO	O	Ort
1pby	A	B	1jmx	A	B	interologs	True	True	30-50%	1.70	1.90	78.26	30.77	1.04	NO	O	Ort
1qdl	B	D	1i1q	B	D	interologs	True	False	50-70%	2.50	1.90	72.73	60.71	1.37	NO	O	Ort
3bn3	B	A	1t0p	B	A	interologs	True	False	0-30%	2.10	1.66	23.08	100.00	1.28	NO	NO	Par
3cue	E	C	2j3w	B	A	interologs	False	False	0-30%	3.70	2.10	7.69	27.27	4.90	NO	NO	Ort
3idb	A	B	2qcs	A	B	interologs	True	False	30-50%	1.62	2.20	100.00	43.48	2.21	NO	NO	Par
3idb	A	B	3fhi	A	B	interologs	True	True	30-50%	1.62	2.00	97.30	43.48	2.14	NO	NO	Par	*
2qcs	A	B	2qvs	A	B	interologs	True	False	30-50%	2.20	2.50	100.00	48.57	2.13	NO	NO	Par
2qvs	A	B	3fhi	A	B	interologs	True	False	30-50%	2.50	2.00	96.88	44.00	2.70	NO	NO	Par
3h0g	F	B	2waq	G	B	interologs	False	False	30-50%	3.65	3.35	100.00	43.24	1.68	NO	O	Ort
1ay7	B	A	2za4	B	A	interologs	True	True	50-70%	1.70	1.58	94.44	61.54	1.22	NO	NO	Par
1wyw	A	B	2d07	A	B	interologs	True	False	50-70%	2.10	2.10	100.00	57.89	0.88	NO	NO	Par	*
2d1p	C	F	2hy5	C	F	interologs	True	False	30-50%	2.15	1.72	43.48	42.11	1.24	NO	O	Par
2oiz	B	D	1mda	B	C	interologs	True	False	0-30%	1.05	2.50	41.67	10.00	1.98	NO	O	Par
2oiz	B	D	2bbk	B	C	interologs	True	True	0-30%	1.05	1.75	48.00	15.00	1.81	NO	O	Par
1mda	B	C	2bbk	B	C	interologs	True	False	0-30%	2.50	1.75	77.78	20.83	0.39	NO	O	Par
2bbk	D	C	1mda	B	A	interologs	True	False	30-50%	1.75	2.50	86.11	35.71	0.68	NO	O	Par
1y8o	B	C	3crk	A	D	interologs	True	False	30-50%	2.48	2.30	46.15	100.00	0.93	NO	NO	Par
3cx5	F	D	1bcc	H	D	interologs	False	False	50-70%	1.90	3.16	58.62	57.14	1.44	NO	O	Ort
1k8k	C	F	3dwl	B	E	interologs	False	False	50-70%	2.00	3.78	54.55	66.67	1.41	NO	NO	Ort	*
3dwl	B	F	1k8k	C	G	interologs	False	False	30-50%	3.78	2.00	54.55	50.00	2.23	NO	NO	Ort
3bpl	C	A	3bpn	C	A	interologs	False	False	30-50%	2.93	3.02	42.86	100.00	4.09	NO	NO	Par
3pb1	A	B	1oph	A	B	interologs	True	False	0-30%	2.30	2.30	22.22	75.00	4.57	NO	NO	Par
1k9o	A	B	3pb1	A	B	interologs	True	False	0-30%	2.30	2.30	0.00	44.44	7.08	NO	NO	Par
3a8y	B	A	1hx1	B	A	interologs	True	False	30-50%	2.30	1.90	50.00	93.33	2.25	NO	NO	Par	*
2waq	B	J	3h0g	B	D	interologs	False	False	50-70%	3.35	3.65	43.24	55.56	1.92	NO	O	Ort
2i3s	A	B	2i3t	A	B	interologs	False	False	50-70%	1.90	2.80	100.00	57.14	1.11	NO	NO	Par	*
3n5b	D	C	2xg8	L	D	interologs	False	False	70-100%	1.90	3.20	90.00	88.89	0.98	NO	NO	Ort
1jmx	C	B	1pby	C	B	interologs	True	True	30-50%	1.90	1.70	56.00	30.77	0.65	NO	O	Ort
3cdk	A	D	1poi	F	D	interologs	False	False	0-30%	2.59	2.50	26.67	0.00	3.76	NO	O	Par
3a0r	B	D	3dge	B	D	interologs	False	False	0-30%	3.80	2.80	0.00	0.00	6.77	NO	NO	Par	*
2z3q	A	B	2psm	A	B	interologs	True	False	70-100%	1.85	2.19	87.50	93.33	0.70	NO	NO	Ort
1gp2	C	B	1got	C	B	interologs	True	False	30-50%	2.30	2.00	43.90	100.00	2.46	NO	O	Par
1wdw	B	A	1qop	D	B	interologs	False	False	30-50%	3.00	1.40	53.33	38.89	2.71	NO	O	Ort
1ynt	C	E	1hez	D	C	interologs	False	False	70-100%	3.10	2.70	76.47	100.00	3.25	NO	NO	Par
1bi7	B	D	1g3n	A	B	interologs	False	False	50-70%	3.40	2.90	100.00	61.54	2.06	NO	NO	Par
1bi7	B	D	1blx	A	B	interologs	False	False	50-70%	3.40	1.90	100.00	65.52	3.05	NO	NO	Par
1g3n	A	B	1blx	A	B	interologs	False	False	50-70%	2.90	1.90	100.00	64.29	1.47	NO	NO	Par
1qo3	B	C	1p4l	H	B	interologs	False	False	0-30%	2.30	2.90	22.22	86.96	2.70	NO	NO	Par
3kyc	C	B	3dbh	C	B	interologs	False	False	0-30%	2.45	2.85	16.67	40.00	5.21	NO	NO	Par	*
3lxr	A	B	3gcg	A	B	interologs	True	False	30-50%	1.68	2.30	67.74	41.67	2.40	NO	NO	Par	*
3lb6	A	B	3bpo	A	C	interologs	False	False	0-30%	3.05	3.00	100.00	26.67	2.84	NO	NO	Par
2zjs	A	B	1rh5	A	B	interologs	False	False	0-30%	3.20	3.20	17.65	0.00	4.60	NO	O	Ort
2zjs	A	B	3din	B	C	interologs	False	False	0-30%	3.20	4.50	18.75	4.55	2.63	NO	O	Ort
3mp7	A	B	1rh5	A	B	interologs	False	False	0-30%	2.90	3.20	56.76	11.11	3.55	NO	O	Ort
3mp7	A	B	3din	B	C	interologs	False	False	0-30%	2.90	4.50	13.79	12.50	3.68	NO	O	Ort
1rh5	A	B	3din	B	C	interologs	False	False	0-30%	3.20	4.50	10.34	4.55	5.78	NO	O	Ort
2a6q	C	A	3g5o	B	A	interologs	True	False	0-30%	2.05	2.00	17.86	30.77	3.29	NO	NO	Par	*
3oq9	D	H	3mop	M	J	interologs	False	False	0-30%	6.80	3.40	0.00	0.00	4.98	NO	NO	Par
1wrd	B	A	1wr6	B	A	interologs	False	False	50-70%	1.75	2.60	100.00	53.33	4.74	NO	NO	Par	*
1kcg	C	A	1hyr	C	A	interologs	False	False	0-30%	2.60	2.70	22.22	100.00	2.25	NO	NO	Par
1kcg	C	A	3cdg	A	D	interologs	False	False	0-30%	2.60	3.40	0.00	0.00	6.10	NO	NO	Par
4ubp	C	B	1ejx	B	E	interologs	True	True	50-70%	1.55	1.60	71.70	61.90	0.75	NO	O	Ort
1sbb	C	D	1ktk	E	A	interologs	False	False	0-30%	2.40	3.00	22.22	16.67	7.44	NO	NO	Par
1sbb	C	D	1jck	C	D	interologs	False	False	70-100%	2.40	3.50	100.00	71.43	1.59	NO	NO	Par
1sbb	C	D	2nts	A	B	interologs	True	False	0-30%	2.40	2.40	10.00	22.22	4.26	NO	NO	Par
1sbb	C	D	2aq2	A	B	interologs	True	False	50-70%	2.40	1.80	80.00	66.67	1.25	NO	NO	Par
1sbb	C	D	3mc0	A	B	interologs	True	False	30-50%	2.40	2.00	100.00	35.71	0.78	NO	NO	Par
1ktk	E	A	2nts	A	B	interologs	False	False	0-30%	3.00	2.40	0.00	9.09	6.17	NO	NO	Par
1jck	C	D	2nts	A	B	interologs	False	False	0-30%	3.50	2.40	22.22	20.00	4.30	NO	NO	Par
1jck	C	D	3mc0	A	B	interologs	False	False	30-50%	3.50	2.00	100.00	46.15	1.15	NO	NO	Par
2nts	A	B	2aq2	A	B	interologs	True	False	0-30%	2.40	1.80	11.11	20.00	4.03	NO	NO	Par
2nts	A	B	3mc0	A	B	interologs	True	False	0-30%	2.40	2.00	15.38	33.33	4.06	NO	NO	Par
3mc0	A	B	2aq2	A	B	interologs	True	True	30-50%	2.00	1.80	76.92	37.50	1.20	NO	NO	Par
3h0g	C	K	3hou	F	G	interologs	False	False	70-100%	3.65	3.20	100.00	88.89	1.39	NO	O	Ort
1fss	A	B	1ku6	A	B	interologs	False	False	50-70%	3.00	2.50	63.33	100.00	0.93	NO	NO	Par	*
2npt	A	B	2o2v	A	B	interologs	True	True	50-70%	1.75	1.83	100.00	63.64	0.89	NO	NO	Par	*
2abz	C	A	1dtd	B	A	interologs	True	False	70-100%	2.16	1.65	100.00	76.00	0.69	NO	NO	Par
2c1d	B	A	1h32	B	A	interologs	True	True	50-70%	1.92	1.50	57.14	57.69	0.95	NO	NO	Ort	*
2nqd	A	B	3cbj	B	A	interologs	True	True	50-70%	1.75	1.80	100.00	54.84	1.09	NO	NO	Par
2nqd	A	B	3e1z	A	B	interologs	True	True	30-50%	1.75	1.86	100.00	46.88	1.78	NO	NO	Par
2nqd	A	B	2oul	B	A	interologs	True	False	50-70%	1.75	2.20	100.00	51.52	1.10	NO	NO	Par
3cbj	B	A	2oul	B	A	interologs	True	False	50-70%	1.80	2.20	100.00	51.61	1.19	NO	NO	Par
3cbj	B	A	3e1z	A	B	interologs	True	True	50-70%	1.80	1.86	100.00	58.62	2.27	NO	NO	Par
3e1z	A	B	2oul	B	A	interologs	True	False	30-50%	1.86	2.20	100.00	46.88	1.60	NO	NO	Par
2x1w	A	D	3mjg	B	D	interologs	False	False	0-30%	2.70	2.30	15.38	9.09	5.70	NO	O	Par
1dhk	B	D	1viw	B	D	interologs	False	False	50-70%	1.85	3.00	69.05	100.00	0.97	NO	NO	Par
3aji	B	A	2dzn	B	A	interologs	True	False	30-50%	2.05	2.20	38.89	48.39	3.17	NO	NO	Ort	*
2iln	B	C	1d6r	B	C	interologs	True	False	30-50%	2.00	2.30	100.00	35.71	0.64	NO	NO	Par
3nmv	B	A	3kb3	B	A	interologs	True	False	70-100%	2.10	1.95	86.96	100.00	0.91	NO	NO	Par	*
3kdj	B	A	3nmv	B	A	interologs	True	False	70-100%	1.88	2.10	95.83	95.00	1.03	NO	NO	Par
3kdj	B	A	3kb3	B	A	interologs	True	True	70-100%	1.88	1.95	91.67	95.00	0.49	NO	NO	Par
3d85	A	B	1p9m	D	F	interologs	False	False	0-30%	1.90	3.65	7.14	0.00	3.17	NO	NO	Par
1p9m	D	F	1f45	B	A	interologs	False	False	0-30%	3.65	2.80	0.00	0.00	4.75	NO	NO	Par
1xx9	D	B	1slu	B	D	interologs	True	False	50-70%	2.20	1.80	88.89	58.06	1.02	NO	NO	Par
1xx9	D	B	1azz	D	B	interologs	True	False	50-70%	2.20	2.30	94.74	60.00	1.79	NO	NO	Par
1slu	B	D	1azz	D	B	interologs	True	False	50-70%	1.80	2.30	93.75	53.33	2.10	NO	NO	Par
1fle	A	B	2z7f	A	B	interologs	True	True	50-70%	1.90	1.70	53.57	53.85	1.69	NO	NO	Par
1hqr	D	B	2xn9	C	E	interologs	False	False	50-70%	3.20	2.30	55.56	85.71	4.61	NO	NO	Par
1hqr	D	B	2g9h	D	B	interologs	False	False	30-50%	3.20	2.00	40.00	90.00	2.53	NO	NO	Par
2xn9	C	E	2g9h	D	B	interologs	True	False	30-50%	2.30	2.00	50.00	100.00	3.88	NO	NO	Par
1vg0	B	A	3cpj	B	A	interologs	True	False	30-50%	2.20	2.35	47.62	58.62	3.51	NO	NO	Par	*
1vg0	B	A	3cph	B	A	interologs	False	False	50-70%	2.20	2.90	66.67	55.00	5.51	NO	NO	Par
1vg0	B	A	2bcg	B	A	interologs	True	False	30-50%	2.20	1.48	47.62	55.17	3.27	NO	NO	Par
3cpj	B	A	3cph	B	A	interologs	False	False	70-100%	2.35	2.90	75.00	100.00	2.32	NO	NO	Par
3cpj	B	A	2bcg	B	A	interologs	True	False	70-100%	2.35	1.48	70.59	100.00	1.98	NO	NO	Par
3cph	B	A	2bcg	B	A	interologs	False	False	70-100%	2.90	1.48	88.89	100.00	1.89	NO	NO	Par
1x75	B	D	3ku8	A	D	interologs	False	False	0-30%	2.80	1.93	100.00	25.00	1.99	NO	NO	Par	*
3ddc	B	D	1lfd	B	A	interologs	True	False	0-30%	1.80	2.10	100.00	15.38	2.71	NO	NO	Par	*
3ddc	B	D	2c5l	A	B	interologs	True	True	0-30%	1.80	1.90	100.00	16.67	2.84	NO	NO	Par
1lfd	B	A	2c5l	A	B	interologs	True	False	0-30%	2.10	1.90	91.67	16.67	3.66	NO	NO	Par
3buk	A	D	1sg1	B	C	interologs	False	False	50-70%	2.60	2.40	61.54	93.75	3.69	NO	NO	Par
2zet	A	B	1zbd	A	B	interologs	False	False	0-30%	3.00	2.60	55.17	28.57	5.14	NO	NO	Par	*
1lx5	D	B	2goo	F	D	interologs	False	False	50-70%	3.30	2.20	100.00	52.94	1.17	NO	NO	Par
1lx5	D	B	1s4y	A	B	interologs	False	False	30-50%	3.30	2.30	80.00	38.89	1.57	NO	NO	Par
1lx5	D	B	2h62	D	A	interologs	False	False	50-70%	3.30	1.85	80.00	55.56	0.97	NO	NO	Par
2goo	F	D	1s4y	A	B	interologs	True	False	30-50%	2.20	2.30	72.22	41.18	1.42	NO	NO	Par
2goo	F	D	2h62	D	A	interologs	True	False	70-100%	2.20	1.85	76.47	100.00	0.56	NO	NO	Par
1s4y	A	B	2h62	D	A	interologs	True	False	30-50%	2.30	1.85	100.00	38.89	1.35	NO	NO	Par
2gh0	A	C	2v5e	C	A	interologs	True	False	0-30%	1.92	2.35	14.29	38.89	4.08	NO	NO	Par
1djs	C	B	1cvs	B	C	interologs	False	False	50-70%	2.40	2.80	61.54	72.73	1.18	NO	NO	Par
3oky	D	B	3ol2	B	D	interologs	False	False	0-30%	2.19	2.99	50.00	14.29	5.96	NO	NO	Par	*
1ais	D	C	1c9b	C	D	interologs	False	False	50-70%	2.10	2.65	58.33	62.50	2.12	NO	NO	Ort
3fn1	A	B	1y8x	B	A	interologs	True	False	0-30%	2.50	2.40	100.00	30.00	1.43	NO	NO	Par
1h59	A	D	1wqj	B	A	interologs	True	False	70-100%	2.10	1.60	100.00	92.31	1.70	NO	NO	Par
2wpn	A	B	1e3d	A	B	interologs	True	False	30-50%	2.04	1.80	47.30	44.00	1.71	O	O	Par
2wpn	A	B	3myr	A	B	interologs	True	False	30-50%	2.04	2.10	36.99	48.00	1.51	O	O	Par
2wpn	A	B	1yqw	A	B	interologs	True	False	30-50%	2.04	1.83	38.67	40.54	1.69	O	O	Par
2wpn	A	B	1cc1	A	B	interologs	True	False	70-100%	2.04	2.15	81.58	82.50	0.72	O	O	Ort
2wpn	A	B	1wui	A	B	interologs	True	False	30-50%	2.04	1.04	43.06	43.42	1.66	O	O	Par
2wpn	A	B	1yq9	A	B	interologs	True	False	30-50%	2.04	2.35	43.06	44.00	1.68	O	O	Par
3myr	A	B	1e3d	A	B	interologs	True	False	50-70%	2.10	1.80	58.14	67.82	0.99	O	O	Ort
3myr	A	B	1yqw	A	B	interologs	True	False	50-70%	2.10	1.83	62.65	67.06	1.33	O	O	Par
3myr	A	B	1cc1	A	B	interologs	True	False	30-50%	2.10	2.15	38.67	47.44	1.24	O	O	Par
3myr	A	B	1wui	A	B	interologs	True	False	50-70%	2.10	1.04	63.10	65.12	0.99	O	O	Par
3myr	A	B	1yq9	A	B	interologs	True	False	50-70%	2.10	2.35	55.56	65.12	1.22	O	O	Par
1e3d	A	B	1yqw	A	B	interologs	True	True	70-100%	1.80	1.83	75.86	75.28	0.62	O	O	Par
1e3d	A	B	1cc1	A	B	interologs	True	False	30-50%	1.80	2.15	43.24	48.57	1.74	O	O	Par
1e3d	A	B	1wui	A	B	interologs	True	True	70-100%	1.80	1.04	80.23	84.62	0.45	O	O	Par
1e3d	A	B	1yq9	A	B	interologs	True	False	70-100%	1.80	2.35	71.08	82.02	0.63	O	O	Par
1yqw	A	B	1cc1	A	B	interologs	True	False	30-50%	1.83	2.15	38.36	47.83	1.56	O	O	Par
1yqw	A	B	1wui	A	B	interologs	True	True	70-100%	1.83	1.04	80.00	79.35	0.55	O	O	Ort
1yqw	A	B	1yq9	A	B	interologs	True	False	70-100%	1.83	2.35	77.11	80.00	0.55	O	O	Ort
1cc1	A	B	1wui	A	B	interologs	True	False	30-50%	2.15	1.04	43.06	49.28	1.58	O	O	Par
1cc1	A	B	1yq9	A	B	interologs	True	False	30-50%	2.15	2.35	43.66	49.30	1.93	O	O	Par
1wui	A	B	1yq9	A	B	interologs	True	False	70-100%	1.04	2.35	75.90	81.52	0.53	O	O	Ort
1n62	F	E	1ffv	F	E	interologs	True	False	50-70%	1.09	2.25	62.50	77.78	0.80	O	O	Par
1n62	F	E	2w3s	A	B	interologs	False	False	0-30%	1.09	2.60	35.29	13.64	3.39	O	O	Par
1n62	F	E	1t3q	F	E	interologs	True	True	0-30%	1.09	1.80	26.09	30.77	1.91	O	O	Par
1n62	F	E	1rm6	B	A	interologs	True	True	0-30%	1.09	1.60	11.11	30.43	3.06	O	O	Par
2w3s	A	B	1ffv	F	E	interologs	False	False	0-30%	2.60	2.25	29.41	21.74	3.94	O	O	Par
2w3s	A	B	3hrd	G	B	interologs	False	False	30-50%	2.60	2.20	31.25	44.44	2.89	O	O	Par
2w3s	A	B	1t3q	F	E	interologs	False	False	0-30%	2.60	1.80	29.41	36.00	5.58	O	O	Par
2w3s	A	B	1rm6	B	A	interologs	False	False	0-30%	2.60	1.60	23.53	22.73	2.66	O	O	Par
1t3q	F	E	1ffv	F	E	interologs	True	False	30-50%	1.80	2.25	31.82	33.33	1.83	O	O	Par
1t3q	F	E	3hrd	G	B	interologs	True	False	0-30%	1.80	2.20	14.29	31.25	3.50	O	O	Par
1t3q	F	E	1rm6	B	A	interologs	True	True	0-30%	1.80	1.60	27.78	29.17	2.82	O	O	Par
1rm6	B	A	1ffv	F	E	interologs	True	False	0-30%	1.60	2.25	11.11	28.00	2.53	O	O	Par
1rm6	B	A	3hrd	G	B	interologs	True	False	0-30%	1.60	2.20	18.75	27.78	1.74	O	O	Par
3hrd	G	B	1ffv	F	E	interologs	True	False	0-30%	2.20	2.25	13.33	31.25	2.29	O	O	Par
1b8d	C	F	2c7l	C	F	interologs	False	False	30-50%	1.90	2.85	45.45	67.57	1.18	O	O	Ort
1b8d	C	F	2vml	F	G	interologs	True	False	30-50%	1.90	2.40	48.65	60.53	1.15	O	O	Par
1b8d	C	F	3l0f	E	G	interologs	True	True	50-70%	1.90	1.35	51.35	63.89	1.11	O	O	Par
1b8d	C	F	1kn1	F	L	interologs	True	False	30-50%	1.90	2.20	46.15	50.00	1.93	O	O	Ort
2c7l	C	F	2vml	F	G	interologs	False	False	50-70%	2.85	2.40	65.71	69.44	1.17	O	O	Ort
2c7l	C	F	3l0f	E	G	interologs	False	False	70-100%	2.85	1.35	71.43	80.56	0.83	O	O	Ort
2c7l	C	F	1kn1	F	L	interologs	False	False	30-50%	2.85	2.20	25.00	51.52	2.03	O	O	Ort
2vml	F	G	1kn1	F	L	interologs	True	False	30-50%	2.40	2.20	46.88	52.94	1.43	O	O	Ort
2vml	F	G	3l0f	E	G	interologs	True	False	50-70%	2.40	1.35	86.84	69.44	0.70	O	O	Ort
3l0f	E	G	1kn1	F	L	interologs	True	False	30-50%	1.35	2.20	46.88	50.00	1.63	O	O	Ort
3dra	B	A	3dss	B	A	interologs	True	True	0-30%	1.80	1.80	28.21	20.00	6.14	O	O	Ort
3dra	B	A	1n4q	B	A	interologs	True	False	30-50%	1.80	2.40	30.36	34.62	2.24	O	O	Ort
3dra	B	A	1dce	B	A	interologs	True	True	0-30%	1.80	2.00	28.21	21.62	5.71	O	O	Ort
3dra	B	A	2h6f	B	A	interologs	True	True	0-30%	1.80	1.50	22.81	36.00	2.44	O	O	Ort
3dss	B	A	1n4q	B	A	interologs	True	False	0-30%	1.80	2.40	36.11	27.50	6.27	O	O	Par
3dss	B	A	2h6f	B	A	interologs	True	True	0-30%	1.80	1.50	31.91	27.50	6.40	O	O	Ort
1n4q	B	A	1dce	B	A	interologs	True	False	0-30%	2.40	2.00	34.29	28.95	5.59	O	O	Par
1n4q	B	A	2h6f	B	A	interologs	True	False	30-50%	2.40	1.50	31.03	96.36	1.38	O	O	Ort
1dce	B	A	2h6f	B	A	interologs	True	True	0-30%	2.00	1.50	33.33	28.95	5.67	O	O	Ort
1ikn	B	A	2v2t	B	A	interologs	False	False	70-100%	2.30	3.05	100.00	86.67	1.11	O	O	Par
3do7	D	C	1lei	D	C	interologs	False	False	70-100%	3.05	2.70	78.57	86.67	0.94	O	O	Par
3do7	D	C	2o61	D	C	interologs	False	False	70-100%	3.05	2.80	81.25	86.67	0.78	O	O	Par
3do7	D	C	2v2t	B	A	interologs	False	False	70-100%	3.05	3.05	80.00	100.00	0.85	O	O	Par
1lei	D	C	2v2t	B	A	interologs	False	False	70-100%	2.70	3.05	100.00	86.67	1.73	O	O	Par
2o61	D	C	2v2t	B	A	interologs	False	False	70-100%	2.80	3.05	100.00	85.71	0.78	O	O	Par
1m1n	A	B	1qgu	C	D	interologs	True	True	70-100%	1.16	1.60	81.30	76.42	0.39	O	O	Ort
1m1n	A	B	2xdq	A	B	interologs	True	False	0-30%	1.16	2.40	22.45	16.28	4.22	O	O	Par
1m1n	A	B	3aek	A	B	interologs	True	False	0-30%	1.16	2.30	18.00	20.00	3.87	O	O	Par
1m1n	A	B	1mio	A	B	interologs	False	False	30-50%	1.16	3.00	53.33	50.00	1.80	O	O	Ort
1qgu	C	D	2xdq	A	B	interologs	True	False	0-30%	1.60	2.40	22.45	13.64	4.21	O	O	Par
1qgu	C	D	3aek	A	B	interologs	True	False	0-30%	1.60	2.30	0.00	17.65	3.86	O	O	Par
1qgu	C	D	1mio	A	B	interologs	False	False	30-50%	1.60	3.00	50.68	48.00	1.78	O	O	Ort
2xdq	A	B	3aek	A	B	interologs	True	False	30-50%	2.40	2.30	49.12	41.67	1.45	O	O	Ort
2xdq	A	B	1mio	A	B	interologs	False	False	0-30%	2.40	3.00	18.37	20.45	4.31	O	O	Par
3aek	A	B	1mio	A	B	interologs	False	False	0-30%	2.30	3.00	16.33	28.57	4.08	O	O	Par
2bfd	D	B	1umd	D	C	interologs	True	True	30-50%	1.39	1.90	45.24	67.57	1.15	O	O	Par
2bfd	D	B	2ozl	B	A	interologs	True	True	0-30%	1.39	1.90	43.18	23.68	1.67	O	O	Par
2bfd	D	B	1qs0	D	B	interologs	True	False	30-50%	1.39	2.40	42.55	61.76	0.99	O	O	Par
2bfd	D	B	1w85	D	C	interologs	True	True	0-30%	1.39	2.00	44.19	46.67	1.71	O	O	Par
1w85	D	C	2ozl	B	A	interologs	True	True	30-50%	2.00	1.90	40.48	30.30	1.55	O	O	Ort
1w85	D	C	1qs0	D	B	interologs	True	False	0-30%	2.00	2.40	41.86	32.26	1.83	O	O	Par
1w85	D	C	1umd	D	C	interologs	True	True	0-30%	2.00	1.90	45.24	42.86	1.53	O	O	Par
2ozl	B	A	1qs0	D	B	interologs	True	False	0-30%	1.90	2.40	40.91	14.29	1.47	O	O	Par
2ozl	B	A	1umd	D	C	interologs	True	True	0-30%	1.90	1.90	43.59	20.51	1.38	O	O	Par
1qs0	D	B	1umd	D	C	interologs	True	False	30-50%	2.40	1.90	52.38	51.28	1.01	O	O	Par
1gk8	B	I	1rbl	A	H	interologs	True	False	50-70%	1.40	2.20	55.56	60.00	1.13	O	O	Ort
1gk8	B	I	1bxn	B	G	interologs	False	False	30-50%	1.40	2.70	60.00	50.00	2.00	O	O	Ort
1gk8	B	I	1wdd	D	N	interologs	True	True	70-100%	1.40	1.35	87.50	80.00	0.79	O	O	Ort
1gk8	B	I	1bwv	B	K	interologs	True	False	0-30%	1.40	2.40	30.00	44.44	2.17	O	O	Ort
1rbl	A	H	1bxn	B	G	interologs	False	False	30-50%	2.20	2.70	60.00	50.00	2.13	O	O	Ort
1rbl	A	H	1wdd	D	N	interologs	True	False	30-50%	2.20	1.35	50.00	60.00	0.89	O	O	Ort
1rbl	A	H	1bwv	B	K	interologs	True	False	50-70%	2.20	2.40	62.50	55.56	1.19	O	O	Ort
1bxn	B	G	1wdd	D	N	interologs	False	False	30-50%	2.70	1.35	60.00	50.00	2.14	O	O	Ort
1bxn	B	G	1bwv	B	K	interologs	False	False	70-100%	2.70	2.40	80.00	75.00	1.95	O	O	Ort
1wdd	D	N	1bwv	B	K	interologs	True	False	30-50%	1.35	2.40	42.86	55.56	1.52	O	O	Ort
1uvq	B	A	1iak	B	A	interologs	True	True	50-70%	1.80	1.90	74.07	62.71	1.19	O	O	Par
1uvq	B	A	3lqz	B	A	interologs	False	False	50-70%	1.80	3.25	64.81	54.39	1.33	O	O	Par
1uvq	B	A	2bc4	B	A	interologs	True	False	0-30%	1.80	2.27	25.53	25.00	2.21	O	O	Par
1uvq	B	A	3c5j	B	A	interologs	True	True	30-50%	1.80	1.80	49.02	51.79	1.10	O	O	Par
1iak	B	A	3lqz	B	A	interologs	False	False	50-70%	1.90	3.25	61.54	57.14	1.28	O	O	Par
1iak	B	A	2bc4	B	A	interologs	True	False	0-30%	1.90	2.27	31.91	30.00	2.65	O	O	Par
1iak	B	A	3c5j	B	A	interologs	True	True	30-50%	1.90	1.80	45.10	52.73	1.29	O	O	Par
3lqz	B	A	2bc4	B	A	interologs	False	False	0-30%	3.25	2.27	23.91	33.33	2.93	O	O	Par
3lqz	B	A	3c5j	B	A	interologs	False	False	30-50%	3.25	1.80	45.10	48.15	0.93	O	O	Par
2bc4	B	A	3c5j	B	A	interologs	True	False	0-30%	2.27	1.80	33.33	26.00	2.38	O	O	Par
2gsm	B	A	1fft	B	A	interologs	False	False	0-30%	2.00	3.50	20.78	30.00	1.41	O	O	Par
2gsm	B	A	3hb3	B	A	interologs	True	False	70-100%	2.00	2.25	72.53	83.87	0.45	O	O	Ort
2gsm	B	A	1xme	B	A	interologs	True	False	0-30%	2.00	2.30	29.55	30.43	3.29	O	O	Par
2gsm	B	A	1v54	B	A	interologs	True	True	30-50%	2.00	1.80	45.57	52.94	0.95	O	O	Ort
1fft	B	A	3hb3	B	A	interologs	False	False	0-30%	3.50	2.25	14.29	32.50	1.38	O	O	Par
1fft	B	A	1xme	B	A	interologs	False	False	0-30%	3.50	2.30	14.29	23.40	3.64	O	O	Par
1fft	B	A	1v54	B	A	interologs	False	False	0-30%	3.50	1.80	19.72	39.24	1.48	O	O	Par
3hb3	B	A	1xme	B	A	interologs	True	False	0-30%	2.25	2.30	29.55	33.33	3.33	O	O	Par
3hb3	B	A	1v54	B	A	interologs	True	False	30-50%	2.25	1.80	40.51	52.94	0.99	O	O	Ort
1xme	B	A	1v54	B	A	interologs	True	False	0-30%	2.30	1.80	25.58	31.91	3.45	O	O	Par
1kqf	C	F	2ivf	A	B	interologs	True	True	0-30%	1.60	1.88	13.16	25.71	4.28	O	O	Par
1kqf	C	F	2vpz	A	B	interologs	True	False	0-30%	1.60	2.40	28.95	45.45	2.36	O	O	Par
1kqf	C	F	1h0h	A	B	interologs	True	True	30-50%	1.60	1.80	45.16	42.22	1.65	O	O	Ort
1kqf	C	F	1ti6	A	B	interologs	True	True	0-30%	1.60	2.00	16.13	7.41	6.46	O	O	Par
2vpz	A	B	2ivf	A	B	interologs	True	False	0-30%	2.40	1.88	12.82	36.36	2.93	O	O	Par
2vpz	A	B	1ti6	A	B	interologs	True	False	0-30%	2.40	2.00	11.43	21.43	3.57	O	O	Par
2vpz	A	B	1h0h	A	B	interologs	True	False	30-50%	2.40	1.80	32.43	38.71	2.35	O	O	Par
1h0h	A	B	2ivf	A	B	interologs	True	True	0-30%	1.80	1.88	12.50	27.27	4.23	O	O	Par
1h0h	A	B	1ti6	A	B	interologs	True	True	0-30%	1.80	2.00	12.12	15.38	4.56	O	O	Par
2ivf	A	B	1q16	A	B	interologs	True	True	0-30%	1.88	1.90	26.67	41.94	2.02	O	O	Par
2ivf	A	B	1ti6	A	B	interologs	True	True	0-30%	1.88	2.00	15.38	17.86	5.46	O	O	Par
3h0g	B	A	2waq	B	A	interologs	False	False	50-70%	3.65	3.35	43.24	32.14	1.81	O	O	Ort
3h0g	B	A	1twf	B	A	interologs	False	False	70-100%	3.65	2.30	75.00	60.00	4.91	O	O	Ort
3h0g	B	A	2a6h	C	D	interologs	False	False	30-50%	3.65	2.40	33.33	38.41	4.79	O	O	Ort
2waq	B	A	1twf	B	A	interologs	False	False	30-50%	3.35	2.30	48.65	33.33	5.30	O	O	Ort
2waq	B	A	2a6h	C	D	interologs	False	False	30-50%	3.35	2.40	38.10	45.89	4.45	O	O	Ort
1twf	B	A	2a6h	C	D	interologs	True	False	30-50%	2.30	2.40	36.30	40.00	7.16	O	O	Ort
1t2k	F	E	1a02	D	E	interologs	False	False	0-30%	3.00	2.70	11.11	26.32	4.97	O	O	Par
2wt7	A	B	1ci6	A	B	interologs	False	False	0-30%	2.30	2.60	36.36	9.09	2.92	O	O	Par
1ci6	A	B	1a02	D	E	interologs	False	False	0-30%	2.60	2.70	10.00	0.00	5.13	O	O	Par
1umd	C	B	1w85	C	B	interologs	True	True	30-50%	1.90	2.00	42.86	37.50	1.77	O	O	Par
1umd	C	B	1qs0	B	C	interologs	True	False	50-70%	1.90	2.40	51.28	58.82	0.65	O	O	Par
1umd	C	B	2ozl	C	B	interologs	True	True	0-30%	1.90	1.90	17.65	32.26	1.65	O	O	Par
1umd	C	B	2bfd	B	C	interologs	True	True	30-50%	1.90	1.39	67.57	44.44	0.80	O	O	Par
1w85	C	B	1qs0	B	C	interologs	True	False	30-50%	2.00	2.40	32.26	41.94	1.63	O	O	Par
1w85	C	B	2ozl	C	B	interologs	True	True	0-30%	2.00	1.90	32.26	28.12	2.16	O	O	Ort
1w85	C	B	2bfd	B	C	interologs	True	True	30-50%	2.00	1.39	46.67	36.36	1.61	O	O	Par
2ozl	C	B	1qs0	B	C	interologs	True	False	0-30%	1.90	2.40	23.53	29.03	1.44	O	O	Par
2ozl	C	B	2bfd	B	C	interologs	True	True	0-30%	1.90	1.39	27.27	21.21	1.62	O	O	Par
1qs0	B	C	2bfd	B	C	interologs	True	False	50-70%	2.40	1.39	61.76	51.52	0.87	O	O	Par
2qjy	C	A	1bcc	E	C	interologs	False	False	30-50%	2.40	3.16	42.86	53.85	1.18	O	O	Par
2qjy	C	A	3cx5	E	C	interologs	True	False	30-50%	2.40	1.90	38.46	62.50	1.29	O	O	Par
2qjy	C	A	1vf5	D	A	interologs	False	False	0-30%	2.40	3.00	0.00	44.44	4.95	O	O	Par
1bcc	E	C	3cx5	E	C	interologs	False	False	50-70%	3.16	1.90	80.00	53.85	2.12	O	O	Par
3cx5	E	C	1vf5	D	A	interologs	False	False	0-30%	1.90	3.00	33.33	44.44	6.36	O	O	Par
2x5i	C	A	3cji	B	A	interologs	False	False	0-30%	3.10	2.30	47.22	24.24	2.00	O	O	Ort
2x5i	C	A	2ws9	3	1	interologs	False	False	0-30%	3.10	3.00	32.35	18.97	2.18	O	O	Ort
3cji	B	A	2ws9	3	1	interologs	False	False	30-50%	2.30	3.00	27.78	33.33	2.12	O	O	Ort
2ws9	3	1	3nap	C	A	interologs	False	False	0-30%	3.00	2.50	12.00	16.07	4.89	O	O	Ort
3k6s	B	A	3nig	B	A	interologs	False	False	0-30%	3.50	2.25	33.33	26.32	2.69	O	O	Par
3fcs	B	A	3ije	B	A	interologs	False	False	30-50%	2.55	2.90	90.16	44.62	3.54	O	O	Par
3ije	B	A	3nig	B	A	interologs	False	False	50-70%	2.90	2.25	90.32	61.90	1.21	O	O	Par
2c0j	A	B	3kxc	A	B	interologs	True	False	70-100%	2.20	2.00	96.30	72.00	1.37	O	O	Par
2c0j	A	B	2j3w	C	B	interologs	True	False	30-50%	2.20	2.10	100.00	42.31	1.93	O	O	Par
2c0j	A	B	3cue	D	B	interologs	False	False	30-50%	2.20	3.70	62.96	33.33	3.33	O	O	Par
3cue	D	B	3kxc	A	B	interologs	False	False	30-50%	3.70	2.00	69.23	38.10	2.98	O	O	Par
3cue	D	B	2j3w	C	B	interologs	False	False	30-50%	3.70	2.10	65.52	42.86	1.68	O	O	Par
3kxc	A	B	2j3w	C	B	interologs	True	False	30-50%	2.00	2.10	100.00	44.00	2.50	O	O	Par
1bcc	D	E	1zrt	E	F	interologs	False	False	30-50%	3.16	3.50	43.48	42.86	4.67	O	O	Ort
1bcc	D	E	2qjy	B	C	interologs	False	False	0-30%	3.16	2.40	27.27	42.86	4.05	O	O	Ort
1zrt	E	F	3cx5	D	E	interologs	False	False	0-30%	3.50	1.90	23.08	38.46	2.91	O	O	Ort
1zrt	E	F	2qjy	B	C	interologs	False	False	70-100%	3.50	2.40	71.43	85.71	0.89	O	O	Ort
3cx5	D	E	2qjy	B	C	interologs	True	False	30-50%	1.90	2.40	30.77	38.46	2.19	O	O	Ort
3cx5	M	L	1zrt	E	D	interologs	False	False	30-50%	1.90	3.50	40.74	54.84	1.26	O	O	Ort
3cx5	M	L	1bcc	D	C	interologs	False	False	30-50%	1.90	3.16	50.00	57.14	1.04	O	O	Ort
3cx5	M	L	2qjy	E	D	interologs	True	False	30-50%	1.90	2.40	50.00	47.06	0.84	O	O	Ort
1zrt	E	D	1bcc	D	C	interologs	False	False	30-50%	3.50	3.16	43.48	36.00	2.33	O	O	Ort
1zrt	E	D	2qjy	E	D	interologs	False	False	50-70%	3.50	2.40	75.76	69.70	1.60	O	O	Ort
1bcc	D	C	2qjy	E	D	interologs	False	False	0-30%	3.16	2.40	43.33	29.03	1.16	O	O	Ort
1m2v	B	A	3efo	B	A	interologs	False	False	30-50%	2.75	2.70	50.00	53.33	2.30	O	O	Ort
1m2v	B	A	2nut	B	A	interologs	False	False	0-30%	2.75	2.30	30.00	42.11	2.30	O	O	Ort
3efo	B	A	2nut	B	A	interologs	False	False	50-70%	2.70	2.30	57.89	100.00	2.27	O	O	Par
1xb2	A	B	1aip	B	D	interologs	False	False	50-70%	2.20	3.00	87.50	61.90	2.07	O	NO	Ort
1xb2	A	B	1efu	C	D	interologs	True	False	30-50%	2.20	2.50	76.47	35.29	3.16	O	NO	Ort
1aip	B	D	1efu	C	D	interologs	False	False	50-70%	3.00	2.50	96.43	62.96	1.43	O	NO	Ort
3dhw	D	B	2onk	A	C	interologs	False	False	0-30%	3.70	3.10	18.75	33.33	2.97	O	O	Par
3dhw	D	B	2r6g	A	E	interologs	False	False	30-50%	3.70	2.80	33.33	36.36	4.40	O	O	Par
3dhw	D	B	3d31	A	C	interologs	False	False	0-30%	3.70	3.00	0.00	46.15	3.24	O	O	Par
2r6g	B	D	2onk	A	C	interologs	False	False	0-30%	2.80	3.10	41.67	25.00	3.10	O	O	Par
2r6g	B	D	2r6g	A	E	interologs	False	False	50-70%	2.80	2.80	100.00	62.50	1.54	O	O	Par
2r6g	B	D	3d31	A	C	interologs	False	False	30-50%	2.80	3.00	30.43	37.50	2.88	O	O	Par
2onk	A	C	2r6g	A	E	interologs	False	False	30-50%	3.10	2.80	42.86	41.18	2.10	O	O	Par
2onk	A	C	3d31	A	C	interologs	False	False	50-70%	3.10	3.00	54.55	56.25	1.52	O	O	Par
2r6g	A	E	3d31	A	C	interologs	False	False	30-50%	2.80	3.00	33.33	50.00	2.63	O	O	Par
2xac	A	C	1rv6	A	C	interologs	False	False	30-50%	2.71	2.45	40.00	100.00	2.56	O	NO	Par
2xac	A	C	1flt	A	C	interologs	False	False	0-30%	2.71	1.70	16.67	100.00	3.01	O	NO	Par
1rv6	A	C	1flt	A	C	interologs	True	False	0-30%	2.45	1.70	20.00	100.00	0.82	O	NO	Par
1efv	A	B	1o97	B	A	interologs	True	False	0-30%	2.10	1.60	34.72	24.64	4.78	O	O	Ort
1efv	A	B	1efp	A	B	interologs	False	False	50-70%	2.10	2.60	58.97	61.33	0.74	O	O	Ort
1efp	A	B	1o97	B	A	interologs	False	False	0-30%	2.60	1.60	29.85	24.62	3.86	O	O	Ort
1hr6	A	B	3cx5	K	J	interologs	True	False	0-30%	2.50	1.90	26.92	24.14	4.39	O	O	Par
1hr6	A	B	1bcc	B	A	interologs	False	False	0-30%	2.50	3.16	36.00	29.63	3.62	O	O	Par
3cx5	K	J	1bcc	B	A	interologs	False	False	0-30%	1.90	3.16	27.59	50.00	2.84	O	O	Par
3f3f	B	D	3bg1	E	F	interologs	False	False	0-30%	2.90	3.00	47.83	8.57	7.20	O	O	Par
3f3f	B	D	3iko	A	B	interologs	False	False	0-30%	2.90	3.20	45.65	6.90	5.95	O	O	Par
3bg1	E	F	3iko	A	B	interologs	False	False	0-30%	3.00	3.20	0.00	100.00	1.22	O	O	Par
3f9k	C	B	3hph	G	D	interologs	False	False	0-30%	3.20	2.64	100.00	0.00	4.66	O	O	Par
3f9k	C	B	2b4j	D	A	interologs	False	False	30-50%	3.20	2.02	100.00	44.44	1.96	O	O	Par
2b4j	D	A	3hph	G	D	interologs	False	False	0-30%	2.02	2.64	100.00	10.00	5.53	O	O	Par
3c75	D	F	1mda	C	F	interologs	True	False	0-30%	2.50	2.50	16.67	60.00	1.58	O	NO	Ort
3c75	D	F	2gc4	A	C	interologs	True	False	50-70%	2.50	1.90	100.00	62.50	1.09	O	NO	Ort
1mda	C	F	2gc4	A	C	interologs	True	False	0-30%	2.50	1.90	16.67	100.00	2.17	O	NO	Par
1hbn	E	D	1e6y	E	D	interologs	True	True	70-100%	1.16	1.60	62.00	63.64	0.51	O	O	Ort
1hbn	E	D	1e6v	C	B	interologs	False	False	70-100%	1.16	2.70	87.88	84.62	0.34	O	O	Ort
1e6y	E	D	1e6v	C	B	interologs	False	False	70-100%	1.60	2.70	72.73	76.92	0.51	O	O	Ort
1e6y	E	A	1hbn	E	A	interologs	True	True	50-70%	1.60	1.16	62.00	62.12	0.71	O	O	Ort
1e6y	E	A	1e6v	E	B	interologs	False	False	50-70%	1.60	2.70	58.33	68.66	0.69	O	O	Ort
1e6v	E	B	1hbn	E	A	interologs	False	False	50-70%	2.70	1.16	76.00	63.64	0.58	O	O	Ort
1b8d	J	A	3l0f	L	F	interologs	True	True	50-70%	1.90	1.35	71.43	62.50	0.84	O	O	Ort
1b8d	J	A	2vml	E	A	interologs	True	False	30-50%	1.90	2.40	45.45	40.00	1.22	O	O	Ort
2vml	E	A	3l0f	L	F	interologs	True	False	30-50%	2.40	1.35	50.00	87.50	1.62	O	O	Ort
2pxy	C	A	1u3h	H	F	interologs	True	False	0-30%	2.23	2.42	100.00	25.00	1.47	O	O	Par
3c5z	G	E	1u3h	H	F	interologs	False	False	0-30%	2.55	2.42	100.00	0.00	2.35	O	O	Par
1hbn	B	C	1e6y	B	C	interologs	True	True	50-70%	1.16	1.60	61.43	57.41	0.74	O	O	Ort
1hbn	B	C	1e6v	C	D	interologs	False	False	50-70%	1.16	2.70	80.88	63.16	0.54	O	O	Ort
1e6y	B	C	1e6v	C	D	interologs	False	False	50-70%	1.60	2.70	66.67	54.72	0.87	O	O	Ort
1umr	G	D	1c3a	E	D	interologs	True	False	30-50%	2.40	2.50	88.89	42.86	0.83	O	O	Par
1lo5	A	D	1klu	A	D	interologs	False	False	0-30%	3.20	1.93	100.00	10.00	3.19	O	NO	Par
1lo5	A	D	1d5m	A	C	interologs	False	False	30-50%	3.20	2.00	100.00	36.36	3.32	O	NO	Par
1klu	A	D	1d5m	A	C	interologs	True	True	50-70%	1.93	2.00	100.00	68.75	0.93	O	NO	Par
2j3t	B	C	2j3w	C	A	interologs	True	False	0-30%	2.40	2.10	0.00	40.00	4.44	O	O	Par
2j3t	B	C	3cue	B	A	interologs	False	False	0-30%	2.40	3.70	10.00	44.44	5.32	O	O	Par
2j3w	C	A	3cue	B	A	interologs	False	False	0-30%	2.10	3.70	9.09	20.00	5.06	O	O	Par
1qgu	C	B	1m1n	C	B	interologs	True	True	70-100%	1.60	1.16	82.35	85.71	0.67	O	O	Ort
1qgu	C	B	3aek	A	D	interologs	True	False	0-30%	1.60	2.30	0.00	25.00	5.53	O	O	Ort
1m1n	C	B	3aek	A	D	interologs	True	False	0-30%	1.16	2.30	0.00	25.00	5.47	O	O	Ort
1mio	C	B	1m1n	C	B	interologs	False	False	30-50%	3.00	1.16	46.15	50.00	1.10	O	O	Ort
1mio	C	B	1qgu	C	B	interologs	False	False	30-50%	3.00	1.60	46.15	50.00	1.25	O	O	Ort
1mio	C	B	3aek	A	D	interologs	False	False	0-30%	3.00	2.30	0.00	14.29	6.64	O	O	Ort
1eys	D	B	2wjn	B	C	interologs	True	False	50-70%	2.20	1.86	62.22	74.36	0.86	O	O	Ort
1eys	D	B	1rzh	C	A	interologs	True	False	50-70%	2.20	1.80	51.22	70.00	0.81	O	O	Ort
2wjn	B	C	1rzh	C	A	interologs	True	True	50-70%	1.86	1.80	41.27	77.50	0.86	O	O	Ort
3oee	F	G	2qe7	E	G	interologs	False	False	50-70%	2.74	3.06	85.71	62.50	6.12	O	O	Par
3oee	F	G	2jdi	F	G	interologs	False	False	50-70%	2.74	1.90	100.00	42.86	2.38	O	O	Ort
3l4g	A	B	1b7y	B	D	interologs	False	False	0-30%	3.30	2.50	29.33	19.05	3.10	O	O	Ort
3l4g	A	B	2rhq	B	D	interologs	False	False	0-30%	3.30	2.20	24.32	29.73	2.31	O	O	Ort
2rhq	B	D	1b7y	B	D	interologs	True	False	30-50%	2.20	2.50	39.74	49.40	2.73	O	O	Ort
3l4g	B	D	1b7y	D	A	interologs	False	False	0-30%	3.30	2.50	19.05	25.00	4.59	O	O	Ort
3l4g	B	D	2rhq	C	B	interologs	False	False	0-30%	3.30	2.20	43.33	9.09	3.49	O	O	Ort
1b7y	D	A	2rhq	C	B	interologs	True	False	0-30%	2.50	2.20	21.62	48.15	3.72	O	O	Ort
3hht	D	B	3a8g	B	A	interologs	True	True	30-50%	1.16	1.11	35.37	47.06	2.56	O	O	Ort
3hht	D	B	1ugp	B	A	interologs	True	True	30-50%	1.16	1.63	42.86	65.06	2.62	O	O	Ort
3hht	D	B	2zzd	B	F	interologs	True	True	0-30%	1.16	1.78	22.22	52.17	5.30	O	O	Par
3a8g	B	A	1ugp	B	A	interologs	True	True	0-30%	1.11	1.63	29.49	39.68	3.56	O	O	Ort
3a8g	B	A	2zzd	B	F	interologs	True	True	0-30%	1.11	1.78	11.11	55.56	2.10	O	O	Par
1ugp	B	A	2zzd	B	F	interologs	True	True	0-30%	1.63	1.78	18.52	38.46	5.05	O	O	Par
1vf5	A	L	2qjy	A	F	interologs	False	False	30-50%	3.00	2.40	44.44	57.14	2.41	O	O	Par
1vf5	A	L	3cx5	C	N	interologs	False	False	30-50%	3.00	1.90	44.44	75.00	2.62	O	O	Ort
3cx5	C	N	2qjy	A	F	interologs	True	False	50-70%	1.90	2.40	62.50	76.67	1.05	O	O	Par
2f2a	A	C	3kfu	F	G	interologs	False	False	0-30%	2.30	3.00	40.74	48.28	1.45	O	O	Ort
2f2a	A	C	3h0l	A	B	interologs	True	False	50-70%	2.30	2.30	72.09	44.44	1.28	O	O	Ort
3kfu	F	G	3h0l	A	B	interologs	False	False	30-50%	3.00	2.30	45.10	58.62	1.17	O	O	Ort
1w7j	B	D	3i5g	A	B	interologs	False	False	30-50%	2.00	2.60	39.13	51.61	5.40	O	O	Par
2c35	A	B	2waq	M	L	interologs	False	False	0-30%	2.70	3.35	24.14	47.83	2.76	O	O	Ort
2c35	A	B	1y14	A	B	interologs	False	False	30-50%	2.70	2.30	33.33	54.55	2.12	O	O	Ort
2c35	A	B	3h0g	J	K	interologs	False	False	30-50%	2.70	3.65	41.67	61.29	1.29	O	O	Ort
2c35	A	B	1go3	B	A	interologs	False	False	0-30%	2.70	1.75	18.18	33.33	1.61	O	O	Ort
2waq	M	L	1go3	B	A	interologs	False	False	30-50%	3.35	1.75	33.33	46.67	1.96	O	O	Ort
3h0g	J	K	1y14	A	B	interologs	False	False	30-50%	3.65	2.30	48.28	75.00	2.34	O	O	Ort
3h0g	J	K	1go3	B	A	interologs	False	False	0-30%	3.65	1.75	20.00	26.92	1.90	O	O	Ort
1go3	B	A	1y14	A	B	interologs	True	False	0-30%	1.75	2.30	22.58	40.00	2.07	O	O	Ort
1kn1	F	J	1b8d	C	D	interologs	True	False	30-50%	2.20	1.90	46.15	45.45	1.00	O	O	Par
1kn1	F	J	3l0f	F	G	interologs	True	False	30-50%	2.20	1.35	35.71	46.15	1.76	O	O	Ort
1kn1	F	J	2c7l	C	D	interologs	False	False	0-30%	2.20	2.85	25.00	45.45	1.87	O	O	Par
1kn1	F	J	2vml	L	K	interologs	True	False	0-30%	2.20	2.40	23.08	50.00	1.38	O	O	Ort
1b8d	C	D	3l0f	F	G	interologs	True	True	50-70%	1.90	1.35	53.85	84.62	1.01	O	O	Par
1b8d	C	D	2c7l	C	D	interologs	False	False	30-50%	1.90	2.85	45.45	40.00	1.25	O	O	Par
1b8d	C	D	2vml	L	K	interologs	True	False	30-50%	1.90	2.40	46.15	69.23	1.06	O	O	Par
3l0f	F	G	2c7l	C	D	interologs	False	False	30-50%	1.35	2.85	38.46	58.33	0.98	O	O	Par
3l0f	F	G	2vml	L	K	interologs	True	False	50-70%	1.35	2.40	69.23	66.67	1.04	O	O	Ort
2c7l	C	D	2vml	L	K	interologs	False	False	0-30%	2.85	2.40	63.64	27.27	1.50	O	O	Par
2f2a	A	B	3al0	A	D	interologs	False	False	50-70%	2.30	3.37	66.67	66.67	0.94	O	O	Ort
2f2a	A	B	3h0l	A	C	interologs	True	False	70-100%	2.30	2.30	72.09	61.36	1.09	O	O	Ort
3al0	A	D	3h0l	A	C	interologs	False	False	50-70%	3.37	2.30	76.74	68.75	0.78	O	O	Ort
1hbn	D	F	1e6y	D	F	interologs	True	True	50-70%	1.16	1.60	63.64	70.37	0.60	O	O	Ort
1hbn	D	F	1e6v	A	F	interologs	False	False	50-70%	1.16	2.70	68.52	64.15	0.52	O	O	Ort
1e6y	D	F	1e6v	A	F	interologs	False	False	50-70%	1.60	2.70	67.31	58.49	0.66	O	O	Ort
3agj	B	A	3mca	B	A	interologs	False	False	0-30%	2.30	2.74	22.22	22.73	4.82	O	O	Ort
1twf	B	C	2waq	B	I	interologs	False	False	30-50%	2.30	3.35	48.65	55.56	2.14	O	O	Ort
1twf	B	C	3h0g	B	E	interologs	False	False	70-100%	2.30	3.65	75.00	33.33	0.93	O	O	Ort
2waq	B	I	2a6h	C	A	interologs	False	False	0-30%	3.35	2.40	38.10	18.75	4.21	O	O	Ort
2waq	B	I	3h0g	B	E	interologs	False	False	30-50%	3.35	3.65	43.24	48.15	3.93	O	O	Ort
3ff8	C	A	3ff7	D	B	interologs	True	True	70-100%	2.00	1.80	72.22	100.00	0.77	O	NO	Par
1kf6	D	C	2wdq	C	D	interologs	False	False	0-30%	2.70	2.40	18.18	15.00	6.50	O	O	Par
2wdq	C	D	2h88	C	D	interologs	True	False	0-30%	2.40	1.74	27.27	26.32	2.56	O	O	Ort
1gff	1	2	1m06	F	G	interologs	False	False	0-30%	3.00	3.50	42.86	0.00	1.78	O	O	Ort
1gff	1	2	2bpa	1	2	interologs	False	False	0-30%	3.00	3.00	50.00	0.00	1.19	O	O	Ort
2bpa	1	2	1m06	F	G	interologs	False	False	0-30%	3.00	3.50	83.33	0.00	2.29	O	O	Ort
2qrd	A	B	2v8q	A	B	interologs	True	False	30-50%	2.41	2.10	0.00	52.94	4.36	O	O	Ort
1yew	B	A	3chx	G	F	interologs	False	False	50-70%	2.80	3.90	51.28	51.28	1.03	O	O	Ort
1yew	B	C	3chx	L	M	interologs	False	False	50-70%	2.80	3.90	65.22	81.82	1.44	O	O	Ort
3nvn	B	A	3nvq	B	A	interologs	True	False	30-50%	2.26	2.40	100.00	45.45	2.47	O	NO	Par
3df0	B	C	3bow	C	B	interologs	False	False	0-30%	2.95	2.40	0.00	100.00	5.45	O	NO	Par
2jdi	D	G	3oee	D	G	interologs	False	False	70-100%	1.90	2.74	100.00	42.86	4.55	O	O	Ort
2ehb	B	A	2zfd	B	A	interologs	True	False	50-70%	2.10	1.20	59.26	65.31	1.76	O	NO	Par
3or1	C	B	3mm5	A	D	interologs	True	True	30-50%	1.76	1.80	37.50	64.29	2.52	O	O	Ort
1iwp	C	A	1eex	C	A	interologs	True	False	70-100%	2.10	1.70	71.19	70.77	0.64	O	O	Par
1i1r	C	B	1p9m	C	B	interologs	False	False	0-30%	2.40	3.65	20.00	100.00	2.73	O	NO	Par
1bcc	A	C	3cx5	J	L	interologs	False	False	30-50%	3.16	1.90	50.00	57.14	1.64	O	O	Par
3cji	C	B	2x5i	B	C	interologs	False	False	30-50%	2.30	3.10	44.44	47.22	1.83	O	O	Ort
3cji	C	B	2ws9	2	3	interologs	False	False	0-30%	2.30	3.00	46.88	27.78	2.12	O	O	Ort
3cji	C	B	3nap	B	C	interologs	True	False	0-30%	2.30	2.50	16.67	20.00	3.14	O	O	Ort
2x5i	B	C	3nap	B	C	interologs	False	False	0-30%	3.10	2.50	30.43	16.00	3.83	O	O	Ort
2x5i	B	C	2ws9	2	3	interologs	False	False	0-30%	3.10	3.00	29.03	32.35	2.20	O	O	Ort
2ws9	2	3	3nap	B	C	interologs	False	False	0-30%	3.00	2.50	13.04	12.00	5.07	O	O	Ort
1jck	A	D	1sbb	C	B	interologs	False	False	50-70%	3.50	2.40	100.00	55.56	2.58	O	NO	Par
2vgl	C	B	1w63	C	B	interologs	False	False	50-70%	2.60	4.00	35.71	100.00	1.62	O	O	Par
2vgl	C	A	1w63	C	A	interologs	False	False	0-30%	2.60	4.00	35.71	47.06	3.16	O	O	Par
3chx	K	M	1yew	A	C	interologs	False	False	70-100%	3.90	2.80	91.67	81.82	1.22	O	O	Ort
1k8k	A	D	3dwl	A	C	interologs	False	False	50-70%	2.00	3.78	81.25	60.53	1.79	O	O	Ort
1ggp	A	B	1m2t	A	B	interologs	False	False	0-30%	2.70	1.89	13.79	26.92	2.10	O	O	Ort
1hwm	A	B	1ggp	A	B	interologs	False	False	0-30%	2.80	2.70	20.69	28.00	2.43	O	O	Ort
1hwm	A	B	1m2t	A	B	interologs	False	False	0-30%	2.80	1.89	20.59	18.52	2.77	O	O	Ort
1u5t	C	A	3cuq	C	A	interologs	False	False	30-50%	3.60	2.61	62.50	35.71	3.95	O	O	Ort
3mjg	B	C	2x1w	A	C	interologs	False	False	0-30%	2.30	2.70	15.38	14.29	4.31	O	NO	Par
3ogk	S	R	2p1m	B	A	interologs	False	False	30-50%	2.80	1.80	42.86	100.00	1.83	O	O	Par
2v8q	B	C	2qrd	B	C	interologs	True	False	30-50%	2.10	2.41	52.94	33.33	5.29	O	O	Ort
2f9i	D	C	2f9y	C	A	interologs	False	False	50-70%	1.98	3.20	61.40	45.45	1.19	O	O	Ort
2wjn	D	A	1eys	C	A	interologs	True	False	30-50%	1.86	2.20	64.71	53.33	2.83	O	O	Ort
2nu8	D	B	2fp4	B	A	interologs	True	False	70-100%	2.15	2.08	70.21	70.37	1.12	O	O	Par
1nkz	L	O	1lgh	H	L	interologs	True	False	0-30%	2.00	2.40	66.67	0.00	4.51	O	O	Ort
3oee	E	G	2jdi	E	G	interologs	False	False	70-100%	2.74	1.90	100.00	42.86	3.33	O	O	Ort
1nkp	C	D	1nlw	C	D	interologs	True	True	30-50%	1.80	2.00	30.30	100.00	0.54	O	O	Par
2hue	A	C	2io5	A	C	interologs	False	False	50-70%	1.70	2.70	53.85	100.00	1.64	O	NO	Par
3cx5	G	D	1bcc	F	D	interologs	False	False	0-30%	1.90	3.16	14.29	57.14	1.00	O	O	Ort
3or1	C	D	3mm5	C	D	interologs	True	True	50-70%	1.76	1.80	61.60	58.04	1.12	O	O	Ort
1iod	C	B	1j34	C	B	interologs	True	False	0-30%	2.30	1.55	25.00	50.00	3.53	O	O	Par
3evs	D	B	2h62	C	A	interologs	True	False	50-70%	2.10	1.85	66.67	70.00	2.14	O	NO	Par
2wjn	D	B	1rzh	B	C	interologs	True	True	30-50%	1.86	1.80	58.33	41.27	1.48	O	O	Ort
1l1o	B	C	3mxn	B	A	interologs	False	False	0-30%	2.80	1.55	15.00	10.53	5.05	O	O	Par
2ovr	B	A	1p22	A	B	interologs	False	False	30-50%	2.50	2.95	42.86	96.67	5.96	O	O	Par
2ovr	B	A	3mks	D	C	interologs	False	False	30-50%	2.50	2.60	30.77	76.67	5.10	O	O	Par
1p22	A	B	3mks	D	C	interologs	False	False	30-50%	2.95	2.60	42.31	79.31	2.18	O	O	Par
3lzg	F	E	1jsd	B	A	interologs	False	False	50-70%	2.60	1.80	66.20	58.93	1.91	O	O	Ort
2hy5	B	D	2d1p	B	D	interologs	True	False	0-30%	1.72	2.15	61.11	18.75	0.73	O	O	Par
2io3	G	L	2io2	H	K	interologs	False	False	30-50%	3.20	2.90	50.00	100.00	1.77	O	O	Par
1jnr	B	A	3gyx	B	A	interologs	False	False	50-70%	1.60	3.20	57.32	59.55	1.35	O	O	Ort
3k3w	A	B	1cp9	A	B	interologs	False	False	50-70%	3.31	2.50	50.74	55.56	1.55	O	O	Ort
2f9y	D	A	2f9i	B	C	interologs	False	False	30-50%	3.20	1.98	35.00	45.45	0.89	O	O	Ort
1k8k	D	F	3dwl	C	E	interologs	False	False	50-70%	2.00	3.78	60.53	66.67	1.13	O	O	Ort
2bl0	A	C	1wdc	A	B	interologs	True	True	30-50%	1.75	2.00	41.94	32.61	3.75	O	O	Par
2zbk	A	B	2q2e	B	D	interologs	False	False	0-30%	3.56	4.00	5.56	15.38	4.39	O	O	Ort
2h4c	A	B	1jlt	A	B	interologs	False	False	70-100%	2.60	1.40	87.10	83.33	1.59	O	O	Ort
3kdp	B	A	2zxe	B	A	interologs	False	False	70-100%	3.50	2.40	72.09	93.02	1.15	O	O	Ort
3kio	A	C	3puf	A	C	interologs	False	False	70-100%	2.90	3.10	95.45	55.77	2.16	O	O	Ort
2z7x	A	B	3a79	A	B	interologs	False	False	0-30%	2.10	2.90	100.00	25.00	1.74	O	O	Par
3oee	G	A	2jdi	G	A	interologs	False	False	70-100%	2.74	1.90	42.86	90.91	3.70	O	O	Ort
2b4j	A	C	3hph	A	E	interologs	False	False	0-30%	2.02	2.64	0.00	100.00	1.99	O	O	Par
3f9k	A	C	2b4j	A	C	interologs	False	False	50-70%	3.20	2.02	57.14	100.00	1.09	O	O	Par
3f9k	A	C	3hph	A	E	interologs	False	False	0-30%	3.20	2.64	25.00	100.00	5.22	O	O	Par
3ab3	B	A	3cx8	B	A	interologs	True	False	30-50%	2.40	2.00	32.00	100.00	2.98	O	O	Par
3cdk	C	D	1poi	F	H	interologs	False	False	0-30%	2.59	2.50	15.62	16.13	3.84	O	O	Par
3h0g	E	A	1twf	C	A	interologs	False	False	30-50%	3.65	2.30	33.33	60.00	1.43	O	O	Ort
2ret	G	H	3ci0	A	B	interologs	True	False	30-50%	2.21	2.20	43.75	50.00	3.24	O	O	Par
1tt5	B	A	1y8q	B	A	interologs	False	False	30-50%	2.60	2.25	47.83	43.14	2.76	O	O	Par
3puf	C	B	3kio	C	B	interologs	False	False	50-70%	3.10	2.90	55.77	83.78	4.89	O	O	Ort
2vgl	A	B	1w63	A	B	interologs	False	False	30-50%	2.60	4.00	47.06	100.00	2.52	O	O	Par
1qle	A	D	1m56	A	D	interologs	False	False	70-100%	3.00	2.30	100.00	87.50	0.63	O	O	Ort
2dd8	C	B	3bgf	A	C	interologs	False	False	0-30%	2.30	3.00	100.00	0.00	6.69	O	NO	Par
2ot3	B	A	2efe	B	A	interologs	True	False	30-50%	2.10	2.08	65.22	50.00	2.68	O	O	Par
3ajv	A	D	2zyz	C	B	interologs	True	True	0-30%	1.70	1.70	26.67	45.00	2.62	O	O	Ort
2gag	A	B	1y56	B	F	interologs	False	False	0-30%	1.85	2.86	17.65	17.95	2.52	O	O	Par
1f02	B	C	2zqk	C	A	interologs	False	False	30-50%	2.90	2.80	75.00	38.89	2.02	O	NO	Par
3ah8	A	B	1got	A	B	interologs	False	False	50-70%	2.90	2.00	64.29	100.00	1.28	O	O	Par
2zix	B	A	2ziu	B	A	interologs	False	False	70-100%	3.50	2.70	100.00	76.06	1.97	O	O	Par
1w63	D	B	2vgl	D	B	interologs	False	False	70-100%	4.00	2.60	72.22	100.00	1.85	O	O	Par
3i5g	B	C	1wdc	C	B	interologs	False	False	70-100%	2.60	2.00	100.00	100.00	1.73	O	O	Ort
1owf	E	D	2o97	H	D	interologs	True	False	30-50%	1.95	2.45	30.43	37.78	1.47	O	O	Par
2pjw	B	A	3f1i	A	B	interologs	False	False	0-30%	3.01	2.30	16.22	22.22	5.72	O	O	Par
2c9w	B	A	2izv	B	A	interologs	False	False	50-70%	1.90	2.55	100.00	60.00	0.78	O	O	Par
3cji	C	D	2wzr	E	K	interologs	False	False	0-30%	2.30	3.00	16.67	0.00	4.35	O	O	Ort
2izv	C	A	2c9w	C	A	interologs	False	False	50-70%	2.55	1.90	100.00	60.00	5.88	O	O	Par
2jdi	C	G	3oee	C	G	interologs	False	False	30-50%	1.90	2.74	92.31	42.86	2.60	O	O	Ort
1twf	C	I	2pa8	A	B	interologs	True	False	0-30%	2.30	1.76	13.89	34.38	1.83	O	O	Ort
1twf	A	D	3h0g	A	G	interologs	False	False	50-70%	2.30	3.65	60.00	79.55	3.42	O	O	Ort
2waq	D	A	3h0g	H	A	interologs	False	False	0-30%	3.35	3.65	21.43	32.14	3.56	O	O	Ort
1twf	F	A	2waq	D	A	interologs	False	False	0-30%	2.30	3.35	17.24	33.33	6.87	O	O	Ort
1twf	F	A	3h0g	H	A	interologs	False	False	50-70%	2.30	3.65	71.43	60.00	2.14	O	O	Ort
1h8e	B	G	3oee	B	G	interologs	False	False	50-70%	2.00	2.74	90.00	55.56	3.47	O	O	Par
2bs2	A	B	2h88	A	B	interologs	True	True	0-30%	1.78	1.74	29.82	28.85	2.27	O	O	Par
2bs2	A	B	2wdq	A	B	interologs	True	False	0-30%	1.78	2.40	29.63	29.41	2.43	O	O	Par
2bs2	A	B	1kf6	A	B	interologs	False	False	0-30%	1.78	2.70	29.31	31.03	1.67	O	O	Ort
2wdq	A	B	1kf6	A	B	interologs	False	False	30-50%	2.40	2.70	46.30	33.33	1.81	O	O	Par
2wdq	A	B	2h88	A	B	interologs	True	False	50-70%	2.40	1.74	52.46	52.63	1.14	O	O	Ort
1kf6	A	B	2h88	A	B	interologs	False	False	30-50%	2.70	1.74	33.33	35.85	1.97	O	O	Par
3k9f	B	C	3nuh	B	C	interologs	False	False	70-100%	2.90	3.10	85.00	80.95	5.03	O	O	Par
2f8x	C	D	2fo1	C	E	interologs	False	False	0-30%	3.25	3.12	52.17	18.18	6.58	O	O	Par
1kf6	C	B	2wdq	C	B	interologs	False	False	0-30%	2.70	2.40	0.00	33.33	5.01	O	O	Par
2h88	C	B	2wdq	C	B	interologs	True	False	0-30%	1.74	2.40	27.27	52.63	1.70	O	O	Par
1eys	A	B	2wjn	A	C	interologs	True	False	50-70%	2.20	1.86	53.33	74.36	1.73	O	O	Ort
2bsk	B	A	3cjh	D	C	interologs	False	False	0-30%	3.30	2.60	45.00	7.69	4.80	O	O	Par
2bsk	B	A	3dxr	D	A	interologs	False	False	30-50%	3.30	2.50	47.62	43.75	1.86	O	O	Ort
3cjh	D	C	3dxr	D	A	interologs	False	False	0-30%	2.60	2.50	37.50	10.53	3.44	O	O	Par
2v8q	A	C	2qrd	A	C	interologs	True	False	0-30%	2.10	2.41	0.00	33.33	7.42	O	O	Par
2v8q	A	C	2qlv	A	C	interologs	False	False	0-30%	2.10	2.60	0.00	42.86	6.73	O	O	Par
2f2a	B	C	3kfu	C	G	interologs	False	False	30-50%	2.30	3.00	48.84	48.28	1.27	O	O	Ort
2f2a	B	C	3h0l	C	B	interologs	True	False	30-50%	2.30	2.30	61.36	44.44	1.08	O	O	Ort
3kfu	C	G	3h0l	C	B	interologs	False	False	50-70%	3.00	2.30	59.57	58.62	1.21	O	O	Ort
2nnw	B	D	3id6	B	D	interologs	False	False	0-30%	2.70	2.60	24.14	34.78	3.84	O	O	Par
1j7d	A	B	1jat	B	A	interologs	True	True	50-70%	1.85	1.60	68.75	71.43	1.21	O	O	Ort
1zq1	D	A	2d6f	F	C	interologs	False	False	50-70%	3.00	3.15	62.79	58.33	1.22	O	O	Ort
2d6f	F	D	1zq1	D	B	interologs	False	False	50-70%	3.15	3.00	62.79	73.17	1.96	O	O	Ort
3cue	A	C	2j3t	D	C	interologs	False	False	0-30%	3.70	2.40	43.75	28.57	2.62	O	O	Ort
1ka9	A	B	1gpw	B	A	interologs	True	False	30-50%	2.30	2.40	48.28	73.91	2.49	O	O	Ort
1mty	E	C	1mhy	F	B	interologs	True	True	50-70%	1.70	2.00	73.68	71.88	0.69	O	O	Ort
1mhy	F	D	1mty	E	A	interologs	True	True	70-100%	2.00	1.70	73.68	80.00	0.53	O	O	Ort
3e1y	B	A	3e20	A	B	interologs	False	False	30-50%	3.80	3.50	50.00	80.00	4.81	O	O	Ort
2q5w	D	B	1fm0	A	B	interologs	True	True	30-50%	2.00	1.45	55.56	46.15	2.29	O	O	Ort
1tvk	A	B	2btq	D	B	interologs	False	False	30-50%	2.89	3.20	44.00	37.93	4.64	O	O	Ort
2vqe	E	D	3f1e	H	G	redundant95	False	False	NA	2.50	3.00	100.00	100.00	0.85	NA	NA
2uxb	E	D	3huw	E	D	redundant95	False	False	NA	3.10	3.10	100.00	100.00	1.09	NA	NA
1hr0	E	F	3kiq	C	D	redundant95	False	False	NA	3.20	3.30	90.00	100.00	0.66	NA	NA
2uxd	E	D	2xfz	E	D	redundant95	False	False	NA	3.20	3.20	100.00	100.00	1.37	NA	NA
3d5a	H	G	2v46	E	D	redundant95	False	False	NA	3.21	3.50	100.00	100.00	1.26	NA	NA
2vqe	J	C	3f1e	M	F	redundant95	False	False	NA	2.50	3.00	100.00	100.00	0.97	NA	NA
2uxb	J	C	2xqd	J	C	redundant95	False	False	NA	3.10	3.10	100.00	100.00	1.22	NA	NA
3huw	J	C	1hr0	K	D	redundant95	False	False	NA	3.10	3.20	100.00	100.00	1.29	NA	NA
2xfz	J	C	3d5a	M	F	redundant95	False	False	NA	3.20	3.21	100.00	100.00	0.90	NA	NA
2v46	J	C	2wri	J	C	redundant95	False	False	NA	3.50	3.60	100.00	100.00	0.69	NA	NA
2vqe	K	G	3f1e	N	J	redundant95	False	False	NA	2.50	3.00	100.00	100.00	0.84	NA	NA
2uxb	K	G	2xqd	K	G	redundant95	False	False	NA	3.10	3.10	100.00	100.00	1.41	NA	NA
3huw	K	G	1hr0	L	H	redundant95	False	False	NA	3.10	3.20	100.00	100.00	1.02	NA	NA
2xfz	K	G	3d5a	N	J	redundant95	False	False	NA	3.20	3.21	100.00	100.00	0.87	NA	NA
3kiq	J	F	2v46	K	G	redundant95	False	False	NA	3.30	3.50	100.00	100.00	0.60	NA	NA
2vqe	J	N	3f1e	M	Q	redundant95	False	False	NA	2.50	3.00	100.00	100.00	0.43	NA	NA
2xqd	J	N	3huw	J	N	redundant95	False	False	NA	3.10	3.10	100.00	100.00	0.71	NA	NA
1hr0	K	O	2xfz	J	N	redundant95	False	False	NA	3.20	3.20	100.00	100.00	0.90	NA	NA
3d5a	M	Q	2v46	J	N	redundant95	False	False	NA	3.21	3.50	100.00	100.00	0.85	NA	NA
2vqe	M	S	3f1e	P	V	redundant95	False	False	NA	2.50	3.00	100.00	100.00	0.97	NA	NA
2xqd	M	S	3huw	M	S	redundant95	False	False	NA	3.10	3.10	100.00	100.00	0.85	NA	NA
1hr0	N	T	2xfz	M	S	redundant95	False	False	NA	3.20	3.20	100.00	100.00	1.18	NA	NA
3d5a	P	V	3kiq	L	R	redundant95	False	False	NA	3.21	3.30	100.00	100.00	1.30	NA	NA
2v46	M	S	2wri	M	S	redundant95	False	False	NA	3.50	3.60	100.00	100.00	1.34	NA	NA
2vqe	N	C	3f1e	Q	F	redundant95	False	False	NA	2.50	3.00	100.00	100.00	0.56	NA	NA
2xqd	N	C	3huw	N	C	redundant95	False	False	NA	3.10	3.10	100.00	100.00	0.81	NA	NA
1hr0	O	D	2xfz	N	C	redundant95	False	False	NA	3.20	3.20	100.00	100.00	0.77	NA	NA
3d5a	Q	F	3kiq	M	B	redundant95	False	False	NA	3.21	3.30	100.00	100.00	0.56	NA	NA
2v46	N	C	2wri	N	C	redundant95	False	False	NA	3.50	3.60	100.00	100.00	0.72	NA	NA
2vqe	K	R	3f1e	N	U	redundant95	False	False	NA	2.50	3.00	100.00	100.00	0.64	NA	NA
2xqd	K	R	3huw	K	R	redundant95	False	False	NA	3.10	3.10	100.00	100.00	0.65	NA	NA
1hr0	L	S	2xfz	K	R	redundant95	False	False	NA	3.20	3.20	100.00	100.00	0.70	NA	NA
3d5a	N	U	3kiq	J	Q	redundant95	False	False	NA	3.21	3.30	100.00	100.00	0.57	NA	NA
2v46	K	R	2wri	K	R	redundant95	False	False	NA	3.50	3.60	100.00	100.00	0.91	NA	NA
3f1f	0	F	3d5b	4	F	redundant95	False	False	NA	3.00	3.21	100.00	100.00	1.06	NA	NA
2xqe	E	Q	3i8i	3	F	redundant95	False	False	NA	3.10	3.10	100.00	100.00	1.43	NA	NA
3kir	Z	E	2wrj	2	G	redundant95	False	False	NA	3.30	3.60	100.00	100.00	1.18	NA	NA
2jdi	C	D	1h8e	C	D	redundant95	True	True	NA	1.90	2.00	100.00	100.00	0.43	NA	NA
2v7q	G	J	1w0j	C	D	redundant95	True	False	NA	2.10	2.20	98.48	100.00	1.80	NA	NA
1ohh	B	F	2wss	E	K	redundant95	False	False	NA	2.80	3.20	100.00	100.00	3.07	NA	NA
2jdi	A	D	1h8e	A	D	redundant95	True	True	NA	1.90	2.00	100.00	100.00	0.31	NA	NA
2v7q	A	B	1w0j	A	D	redundant95	True	False	NA	2.10	2.20	100.00	100.00	0.84	NA	NA
1ohh	A	D	2wss	G	K	redundant95	False	False	NA	2.80	3.20	100.00	100.00	0.89	NA	NA
1lk2	A	B	1mwa	C	D	redundant95	True	False	NA	1.35	2.40	100.00	100.00	3.04	NA	NA
1qo3	C	D	3dmm	A	B	redundant95	False	False	NA	2.30	2.60	100.00	100.00	1.32	NA	NA
1fo0	A	B	1kj2	A	C	redundant95	False	False	NA	2.50	2.71	100.00	100.00	0.60	NA	NA
1bqh	A	B	1p4l	B	D	redundant95	False	False	NA	2.80	2.90	100.00	100.00	0.89	NA	NA
2vqe	G	I	2uxb	G	I	redundant95	False	False	NA	2.50	3.10	100.00	100.00	0.90	NA	NA
3f1e	L	J	1hr0	J	H	redundant95	False	False	NA	3.00	3.20	100.00	100.00	0.74	NA	NA
2xqd	G	I	3huw	G	I	redundant95	False	False	NA	3.10	3.10	100.00	100.00	0.82	NA	NA
2uxd	G	I	2wri	G	I	redundant95	False	False	NA	3.20	3.60	100.00	100.00	1.10	NA	NA
2vqe	L	Q	2xqd	L	Q	redundant95	False	False	NA	2.50	3.10	100.00	100.00	0.32	NA	NA
3huw	L	Q	1hr0	M	R	redundant95	False	False	NA	3.10	3.20	100.00	100.00	0.46	NA	NA
2xfz	L	Q	3d5a	O	T	redundant95	False	False	NA	3.20	3.21	100.00	100.00	0.53	NA	NA
2v46	L	Q	2wri	L	Q	redundant95	False	False	NA	3.50	3.60	100.00	100.00	0.52	NA	NA
1vq8	X	U	2qa4	X	U	redundant95	False	False	NA	2.20	3.00	100.00	100.00	0.41	NA	NA
1jj2	T	W	3cpw	T	W	redundant95	False	False	NA	2.40	2.70	100.00	100.00	0.18	NA	NA
1w2b	Z	W	1yl3	W	T	redundant95	False	False	NA	3.50	5.50	71.43	100.00	2.28	NA	NA
2pxy	C	D	1u3h	H	I	redundant95	True	False	NA	2.23	2.42	100.00	100.00	0.70	NA	NA
3c5z	C	D	3c60	C	D	redundant95	False	False	NA	2.55	3.05	100.00	100.00	0.59	NA	NA
2jdi	G	D	1h8e	G	D	redundant95	True	True	NA	1.90	2.00	100.00	100.00	1.59	NA	NA
2v7q	D	B	1w0j	G	D	redundant95	True	False	NA	2.10	2.20	100.00	100.00	4.04	NA	NA
1ohh	G	D	2wss	J	K	redundant95	False	False	NA	2.80	3.20	100.00	100.00	1.02	NA	NA
2jdi	A	G	1h8e	A	G	redundant95	True	True	NA	1.90	2.00	100.00	100.00	2.18	NA	NA
2v7q	A	D	1w0j	A	G	redundant95	True	False	NA	2.10	2.20	100.00	100.00	3.92	NA	NA
1ohh	A	G	2wss	G	J	redundant95	False	False	NA	2.80	3.20	100.00	100.00	0.72	NA	NA
2jdi	C	G	1h8e	C	G	redundant95	True	True	NA	1.90	2.00	100.00	100.00	1.87	NA	NA
2v7q	F	D	1w0j	C	G	redundant95	True	False	NA	2.10	2.20	100.00	100.00	2.74	NA	NA
1ohh	C	G	2wss	E	J	redundant95	False	False	NA	2.80	3.20	100.00	100.00	1.24	NA	NA
2jdi	G	E	1h8e	G	E	redundant95	True	True	NA	1.90	2.00	100.00	100.00	4.16	NA	NA
2v7q	D	C	1w0j	G	E	redundant95	True	False	NA	2.10	2.20	100.00	100.00	3.47	NA	NA
1ohh	G	E	2wss	J	H	redundant95	False	False	NA	2.80	3.20	100.00	100.00	0.59	NA	NA
2x9s	O	7	2xqe	X	A	redundant95	False	False	NA	3.10	3.10	100.00	100.00	0.62	NA	NA
3kir	V	L	2hgu	X	N	redundant95	False	False	NA	3.30	4.51	100.00	100.00	2.24	NA	NA
1oga	A	E	2vlr	A	E	redundant95	True	False	NA	1.40	2.30	100.00	100.00	0.83	NA	NA
2jdi	G	F	2v7q	D	J	redundant95	True	False	NA	1.90	2.10	100.00	100.00	2.55	NA	NA
1w0j	G	F	1ohh	G	F	redundant95	False	False	NA	2.20	2.80	100.00	100.00	1.31	NA	NA
2wss	J	F	2xnd	G	F	redundant95	False	False	NA	3.20	3.50	100.00	100.00	2.67	NA	NA
1tzy	G	H	3mvd	E	F	redundant95	False	False	NA	1.90	2.90	98.18	100.00	0.55	NA	NA
1f66	H	G	2io5	C	B	redundant95	False	False	NA	2.60	2.70	95.24	97.73	1.27	NA	NA
2f8n	G	F	1u35	H	G	redundant95	False	False	NA	2.90	3.00	100.00	98.18	0.28	NA	NA
1vq8	U	3	1jj2	T	2	redundant95	True	False	NA	2.20	2.40	100.00	100.00	0.34	NA	NA
3cpw	T	2	3g6e	L	R	redundant95	False	False	NA	2.70	2.70	100.00	100.00	0.25	NA	NA
2qa4	U	3	1w2b	W	B	redundant95	False	False	NA	3.00	3.50	100.00	100.00	0.37	NA	NA
1vq8	W	E	1jj2	V	D	redundant95	True	False	NA	2.20	2.40	100.00	100.00	0.20	NA	NA
3cpw	V	D	2qa4	W	D	redundant95	False	False	NA	2.70	3.00	100.00	100.00	0.32	NA	NA
1vq8	W	M	1jj2	V	L	redundant95	True	False	NA	2.20	2.40	100.00	100.00	0.20	NA	NA
3cpw	V	L	2qa4	W	M	redundant95	False	False	NA	2.70	3.00	100.00	100.00	0.31	NA	NA
1vq8	E	L	1jj2	D	K	redundant95	True	False	NA	2.20	2.40	100.00	100.00	0.27	NA	NA
3cpw	D	K	3g6e	C	F	redundant95	False	False	NA	2.70	2.70	100.00	100.00	0.23	NA	NA
2qa4	D	L	1w2b	G	N	redundant95	False	False	NA	3.00	3.50	100.00	100.00	0.36	NA	NA
1vq8	E	M	1jj2	D	L	redundant95	True	False	NA	2.20	2.40	100.00	100.00	0.28	NA	NA
3cpw	D	L	3g6e	C	U	redundant95	False	False	NA	2.70	2.70	100.00	100.00	0.24	NA	NA
2qa4	D	M	1w2b	G	O	redundant95	False	False	NA	3.00	3.50	100.00	100.00	0.35	NA	NA
1vq8	H	L	1jj2	G	K	redundant95	True	False	NA	2.20	2.40	100.00	100.00	0.15	NA	NA
3cpw	G	K	3g6e	V	F	redundant95	False	False	NA	2.70	2.70	100.00	100.00	0.21	NA	NA
2qa4	G	L	1w2b	J	N	redundant95	False	False	NA	3.00	3.50	100.00	100.00	0.35	NA	NA
1vq8	G	P	1jj2	F	O	redundant95	True	False	NA	2.20	2.40	100.00	100.00	0.15	NA	NA
3cpw	F	O	3g6e	X	H	redundant95	False	False	NA	2.70	2.70	100.00	100.00	0.21	NA	NA
2qa4	F	P	1w2b	I	R	redundant95	False	False	NA	3.00	3.50	100.00	100.00	0.43	NA	NA
1vq8	I	O	3cpw	H	N	redundant95	False	False	NA	2.20	2.70	100.00	100.00	0.14	NA	NA
1jj2	H	N	1w2b	K	Q	redundant95	False	False	NA	2.40	3.50	100.00	100.00	0.25	NA	NA
3g6e	E	G	2qa4	H	O	redundant95	False	False	NA	2.70	3.00	100.00	100.00	0.33	NA	NA
1vq8	P	S	1jj2	O	R	redundant95	True	False	NA	2.20	2.40	100.00	100.00	0.36	NA	NA
3cpw	O	R	3g6e	H	J	redundant95	False	False	NA	2.70	2.70	100.00	100.00	0.21	NA	NA
2fnj	C	B	2c9w	C	B	redundant95	True	True	NA	1.80	1.90	100.00	100.00	0.50	NA	NA
1lm8	A	B	3dcg	A	B	redundant95	True	False	NA	1.85	2.40	100.00	100.00	0.58	NA	NA
2v7q	D	H	2wss	J	C	redundant95	False	False	NA	2.10	3.20	100.00	100.00	1.18	NA	NA
1gp2	C	B	2bcj	C	B	redundant95	False	False	NA	2.30	3.06	100.00	100.00	1.26	NA	NA
2zjr	Q	P	2zjq	Q	P	redundant95	False	False	NA	2.91	3.30	100.00	100.00	0.30	NA	NA
1yl3	Z	0	2b66	T	U	redundant95	False	False	NA	5.50	5.90	100.00	100.00	1.17	NA	NA
1twf	A	I	3gtm	A	I	redundant95	False	False	NA	2.30	3.80	100.00	100.00	0.63	NA	NA
3hou	K	A	1y1v	K	A	redundant95	False	False	NA	3.20	3.80	100.00	100.00	0.33	NA	NA
1twf	C	I	3gtm	C	I	redundant95	False	False	NA	2.30	3.80	100.00	100.00	0.62	NA	NA
3hou	K	C	1y1v	K	C	redundant95	False	False	NA	3.20	3.80	100.00	100.00	0.36	NA	NA
1twf	B	I	3gtm	B	I	redundant95	False	False	NA	2.30	3.80	100.00	100.00	0.57	NA	NA
3hou	K	B	1y1v	K	B	redundant95	False	False	NA	3.20	3.80	100.00	100.00	0.42	NA	NA
1twf	C	H	3gtm	C	H	redundant95	False	False	NA	2.30	3.80	100.00	100.00	0.66	NA	NA
3hou	J	C	1y1v	J	C	redundant95	False	False	NA	3.20	3.80	100.00	100.00	0.39	NA	NA
1twf	B	H	3gtm	B	H	redundant95	False	False	NA	2.30	3.80	100.00	100.00	0.43	NA	NA
3hou	J	B	1y1v	J	B	redundant95	False	False	NA	3.20	3.80	100.00	100.00	0.36	NA	NA
1twf	J	C	3hou	L	C	redundant95	False	False	NA	2.30	3.20	100.00	100.00	0.56	NA	NA
1y1v	L	C	3gtm	J	C	redundant95	False	False	NA	3.80	3.80	100.00	100.00	0.56	NA	NA
1twf	J	B	3hou	L	B	redundant95	False	False	NA	2.30	3.20	100.00	100.00	0.87	NA	NA
1y1v	L	B	3gtm	J	B	redundant95	False	False	NA	3.80	3.80	100.00	100.00	0.58	NA	NA
1twf	A	C	3hou	A	C	redundant95	False	False	NA	2.30	3.20	100.00	100.00	0.47	NA	NA
1y1v	A	C	3gtm	A	C	redundant95	False	False	NA	3.80	3.80	100.00	100.00	0.56	NA	NA
1twf	A	B	3hou	A	B	redundant95	False	False	NA	2.30	3.20	100.00	100.00	4.90	NA	NA
1y1v	A	B	3gtm	A	B	redundant95	False	False	NA	3.80	3.80	100.00	100.00	0.73	NA	NA
1twf	A	D	3hou	A	E	redundant95	False	False	NA	2.30	3.20	100.00	100.00	2.59	NA	NA
1y1v	A	E	3gtm	A	D	redundant95	False	False	NA	3.80	3.80	100.00	100.00	0.52	NA	NA
1twf	A	E	3hou	A	F	redundant95	False	False	NA	2.30	3.20	100.00	100.00	0.93	NA	NA
1y1v	A	F	3gtm	A	E	redundant95	False	False	NA	3.80	3.80	100.00	100.00	0.61	NA	NA
1twf	A	G	3hou	A	I	redundant95	False	False	NA	2.30	3.20	100.00	100.00	0.72	NA	NA
1y1v	A	I	3gtm	A	G	redundant95	False	False	NA	3.80	3.80	100.00	100.00	0.66	NA	NA
1twf	A	F	3hou	A	H	redundant95	False	False	NA	2.30	3.20	100.00	94.74	0.60	NA	NA
1y1v	A	H	3gtm	A	F	redundant95	False	False	NA	3.80	3.80	100.00	100.00	0.52	NA	NA
1twf	C	B	3hou	C	B	redundant95	False	False	NA	2.30	3.20	100.00	100.00	0.40	NA	NA
1y1v	C	B	3gtm	C	B	redundant95	False	False	NA	3.80	3.80	100.00	100.00	0.49	NA	NA
1twf	B	G	3hou	B	I	redundant95	False	False	NA	2.30	3.20	100.00	100.00	0.75	NA	NA
1y1v	B	I	3gtm	B	G	redundant95	False	False	NA	3.80	3.80	100.00	100.00	0.83	NA	NA
1f66	D	F	3mvd	F	H	redundant95	False	False	NA	2.60	2.90	100.00	100.00	0.25	NA	NA
1f66	H	F	3mvd	F	D	redundant95	False	False	NA	2.60	2.90	100.00	100.00	0.76	NA	NA
3f1f	X	H	3kni	X	I	redundant95	False	False	NA	3.00	3.00	100.00	100.00	1.09	NA	NA
3i8i	0	I	3d5b	X	H	redundant95	False	False	NA	3.10	3.21	100.00	100.00	0.64	NA	NA
2gc4	A	B	3orv	F	E	redundant95	True	True	NA	1.90	1.91	100.00	100.00	0.33	NA	NA
3aa0	A	B	3lk2	A	B	redundant95	True	False	NA	1.70	2.20	100.00	98.72	0.69	NA	NA
1h8e	B	G	2v7q	G	D	redundant95	True	False	NA	2.00	2.10	100.00	100.00	4.49	NA	NA
1ohh	B	G	2xnd	B	G	redundant95	False	False	NA	2.80	3.50	100.00	100.00	0.69	NA	NA
1h8e	G	I	2v7q	D	I	redundant95	True	False	NA	2.00	2.10	100.00	100.00	1.09	NA	NA
1h8e	I	H	2v7q	I	H	redundant95	True	False	NA	2.00	2.10	100.00	100.00	0.65	NA	NA
3dw8	A	C	2npp	A	B	redundant95	False	False	NA	2.85	3.30	100.00	100.00	0.80	NA	NA
3hax	A	C	2hvy	B	D	redundant95	True	False	NA	2.11	2.30	100.00	100.00	0.50	NA	NA
3hou	D	G	1y1v	D	G	redundant95	False	False	NA	3.20	3.80	100.00	100.00	0.39	NA	NA
1rk8	A	B	2x1g	A	B	redundant95	False	False	NA	1.90	3.35	95.65	100.00	0.87	NA	NA
3cpw	N	3	3g6e	G	S	redundant95	False	False	NA	2.70	2.70	100.00	100.00	0.22	NA	NA
2ix2	A	B	2io4	A	B	redundant95	False	False	NA	2.20	2.60	100.00	100.00	0.91	NA	NA
3cpw	0	C	2qa4	1	C	redundant95	False	False	NA	2.70	3.00	100.00	100.00	0.48	NA	NA
2a6h	A	C	3aoh	A	C	redundant95	False	False	NA	2.40	4.10	100.00	98.86	1.49	NA	NA
2a6h	D	C	3aoh	D	C	redundant95	False	False	NA	2.40	4.10	100.00	98.86	4.25	NA	NA
2wsc	A	C	3lw5	A	C	redundant95	False	False	NA	3.30	3.30	100.00	100.00	0.45	NA	NA
2wsc	A	B	3lw5	A	B	redundant95	False	False	NA	3.30	3.30	100.00	100.00	0.23	NA	NA
2wsc	C	B	3lw5	C	B	redundant95	False	False	NA	3.30	3.30	100.00	100.00	0.52	NA	NA
3bt2	A	E	3bt1	A	C	redundant95	False	False	NA	2.50	2.80	100.00	100.00	1.41	NA	NA
2zjr	X	S	2zjq	X	S	redundant95	False	False	NA	2.91	3.30	100.00	100.00	0.29	NA	NA
2pu9	A	B	2pvo	A	B	redundant95	False	False	NA	1.65	3.40	100.00	100.00	0.93	NA	NA
2vlm	A	B	2xna	A	B	redundant95	True	False	NA	1.98	2.10	97.67	97.96	1.82	NA	NA
2h62	B	C	1rew	B	D	redundant95	True	True	NA	1.85	1.86	100.00	100.00	0.30	NA	NA
3cx5	J	L	1ezv	J	L	redundant95	True	False	NA	1.90	2.30	100.00	100.00	0.27	NA	NA
3cx5	J	K	1ezv	J	K	redundant95	True	False	NA	1.90	2.30	100.00	100.00	0.76	NA	NA
3cx5	A	E	1ezv	J	N	redundant95	True	False	NA	1.90	2.30	100.00	100.00	0.51	NA	NA
3cx5	A	P	1ezv	J	G	redundant95	True	False	NA	1.90	2.30	100.00	100.00	0.30	NA	NA
3cx5	J	Q	1ezv	J	Q	redundant95	True	False	NA	1.90	2.30	100.00	100.00	0.17	NA	NA
3cx5	C	E	1ezv	L	N	redundant95	True	False	NA	1.90	2.30	96.88	100.00	0.27	NA	NA
3cx5	C	N	1ezv	L	E	redundant95	True	False	NA	1.90	2.30	96.88	100.00	0.39	NA	NA
3cx5	L	M	1ezv	L	M	redundant95	True	False	NA	1.90	2.30	100.00	100.00	0.23	NA	NA
3cx5	C	G	1ezv	L	P	redundant95	True	False	NA	1.90	2.30	96.88	100.00	0.28	NA	NA
3cx5	C	H	1ezv	L	Q	redundant95	True	False	NA	1.90	2.30	96.88	100.00	0.32	NA	NA
3cx5	K	G	1ezv	K	G	redundant95	True	False	NA	1.90	2.30	100.00	100.00	0.26	NA	NA
3cx5	E	D	1ezv	N	M	redundant95	True	False	NA	1.90	2.30	100.00	100.00	0.36	NA	NA
3cx5	N	Q	1ezv	N	Q	redundant95	True	False	NA	1.90	2.30	100.00	100.00	1.01	NA	NA
3cx5	D	G	1ezv	M	P	redundant95	True	False	NA	1.90	2.30	100.00	100.00	0.27	NA	NA
1ezv	M	O	1kyo	D	F	redundant95	False	False	NA	2.30	2.97	100.00	96.88	0.30	NA	NA
3cx5	D	H	1ezv	M	Q	redundant95	True	False	NA	1.90	2.30	100.00	100.00	0.50	NA	NA
3cx5	G	H	1ezv	P	Q	redundant95	True	False	NA	1.90	2.30	100.00	100.00	0.31	NA	NA
1ezv	O	Q	1kyo	Q	S	redundant95	False	False	NA	2.30	2.97	100.00	100.00	0.38	NA	NA
3g08	A	B	3o8x	A	B	redundant95	False	False	NA	1.60	2.74	100.00	100.00	0.54	NA	NA
1a2y	A	B	1vfa	A	B	redundant95	True	True	NA	1.50	1.80	100.00	100.00	0.55	NA	NA
3hou	K	H	1y1v	K	H	redundant95	False	False	NA	3.20	3.80	100.00	100.00	0.51	NA	NA
3hou	A	G	1y1v	A	G	redundant95	False	False	NA	3.20	3.80	100.00	100.00	0.44	NA	NA
3hou	G	F	1y1v	G	F	redundant95	False	False	NA	3.20	3.80	100.00	100.00	0.36	NA	NA
1tbg	C	D	2trc	A	B	redundant95	True	False	NA	2.10	2.40	100.00	89.13	0.91	NA	NA
2a6h	B	D	2o5i	E	G	redundant95	True	False	NA	2.40	2.50	100.00	100.00	1.26	NA	NA
2a6h	D	E	3aoh	D	E	redundant95	False	False	NA	2.40	4.10	100.00	95.92	0.73	NA	NA
3bz1	P	A	2axt	7	S	redundant95	False	False	NA	2.90	3.00	100.00	100.00	0.41	NA	NA
3bz1	P	C	2axt	P	C	redundant95	False	False	NA	2.90	3.00	100.00	100.00	0.35	NA	NA
3bz1	P	E	2axt	P	E	redundant95	False	False	NA	2.90	3.00	100.00	100.00	1.93	NA	NA
3bz1	A	C	2axt	A	C	redundant95	False	False	NA	2.90	3.00	100.00	100.00	0.29	NA	NA
3bz1	A	E	2axt	S	W	redundant95	False	False	NA	2.90	3.00	100.00	100.00	0.85	NA	NA
3bz1	A	B	2axt	S	V	redundant95	False	False	NA	2.90	3.00	100.00	100.00	0.35	NA	NA
3bz1	C	B	2axt	C	D	redundant95	False	False	NA	2.90	3.00	100.00	100.00	0.32	NA	NA
3bz1	D	B	2axt	B	D	redundant95	False	False	NA	2.90	3.00	100.00	100.00	0.24	NA	NA
3bz1	E	B	2axt	E	D	redundant95	False	False	NA	2.90	3.00	100.00	100.00	0.46	NA	NA
3bz1	E	F	2axt	W	X	redundant95	False	False	NA	2.90	3.00	100.00	100.00	0.92	NA	NA
3bz1	B	F	2axt	V	X	redundant95	False	False	NA	2.90	3.00	100.00	100.00	0.23	NA	NA
1vf5	A	B	2e+74	B	D	redundant95	False	False	NA	3.00	3.00	100.00	100.00	1.30	NA	NA
1vf5	A	D	2e+74	B	H	redundant95	False	False	NA	3.00	3.00	100.00	100.00	0.41	NA	NA
1vf5	A	L	2e+74	B	G	redundant95	False	False	NA	3.00	3.00	100.00	92.86	1.26	NA	NA
1vf5	C	B	2e+74	F	D	redundant95	False	False	NA	3.00	3.00	100.00	100.00	1.02	NA	NA
1vf5	K	L	2e+74	E	G	redundant95	False	False	NA	3.00	3.00	100.00	92.86	3.40	NA	NA
1vf5	B	L	2e+74	D	G	redundant95	False	False	NA	3.00	3.00	100.00	92.86	2.02	NA	NA
3lw5	A	F	2o01	A	F	redundant95	False	False	NA	3.30	3.40	100.00	100.00	2.50	NA	NA
3lw5	B	F	2o01	B	F	redundant95	False	False	NA	3.30	3.40	100.00	100.00	1.81	NA	NA
3lw5	B	I	2o01	B	I	redundant95	False	False	NA	3.30	3.40	100.00	83.33	2.51	NA	NA
3lw5	A	D	2o01	A	D	redundant95	False	False	NA	3.30	3.40	100.00	100.00	1.71	NA	NA
3lw5	C	D	2o01	C	D	redundant95	False	False	NA	3.30	3.40	96.15	100.00	2.30	NA	NA
3lw5	B	D	2o01	B	D	redundant95	False	False	NA	3.30	3.40	100.00	100.00	1.71	NA	NA
2gc4	C	B	2j56	A	B	redundant95	True	False	NA	1.90	2.10	100.00	100.00	0.73	NA	NA
1ijk	C	B	1u0n	C	B	redundant95	False	False	NA	2.60	2.95	100.00	100.00	0.63	NA	NA
3ofq	0	S	1vs6	Z	S	redundant95	False	False	NA	3.10	3.46	71.43	100.00	1.24	NA	NA
3ofq	J	Q	2qbe	T	W	redundant95	False	False	NA	3.10	3.30	100.00	100.00	0.65	NA	NA
3ofq	Q	R	2qbe	W	1	redundant95	False	False	NA	3.10	3.30	100.00	100.00	0.87	NA	NA
3ofq	D	P	2qbe	E	G	redundant95	False	False	NA	3.10	3.30	100.00	100.00	0.72	NA	NA
3ofq	V	M	2qbe	N	Q	redundant95	False	False	NA	3.10	3.30	100.00	100.00	0.85	NA	NA
2ny1	A	B	1gc1	A	B	redundant95	True	False	NA	1.99	2.50	87.50	100.00	0.45	NA	NA
1j34	A	B	1x2t	A	B	redundant95	True	True	NA	1.55	1.72	100.00	100.00	0.53	NA	NA
2pa8	A	B	2pmz	D	I	redundant95	False	False	NA	1.76	3.40	100.00	100.00	0.83	NA	NA
3bpl	A	B	3bpn	A	B	redundant95	False	False	NA	2.93	3.02	100.00	100.00	0.78	NA	NA
2a40	A	B	2a41	A	B	redundant95	False	False	NA	1.80	2.60	100.00	100.00	0.94	NA	NA
2zjr	U	L	2zjq	U	L	redundant95	False	False	NA	2.91	3.30	100.00	100.00	0.32	NA	NA
2zjr	D	O	2zjq	D	O	redundant95	False	False	NA	2.91	3.30	100.00	100.00	0.29	NA	NA
2zjr	J	O	2zjq	J	O	redundant95	False	False	NA	2.91	3.30	100.00	100.00	0.27	NA	NA
3h3p	A	B	3lhp	A	B	redundant95	False	False	NA	2.70	2.70	100.00	100.00	0.35	NA	NA
3bow	A	B	3df0	A	C	redundant95	False	False	NA	2.40	2.95	100.00	100.00	3.17	NA	NA
2ih3	D	F	3or7	D	E	redundant95	True	False	NA	1.72	2.30	100.00	100.00	0.36	NA	NA
2cch	A	B	1jsu	A	B	redundant95	True	False	NA	1.70	2.30	100.00	100.00	0.95	NA	NA
1y8q	A	B	3kyc	A	B	redundant95	True	False	NA	2.25	2.45	100.00	100.00	0.78	NA	NA
2h62	A	C	1rew	B	C	redundant95	True	True	NA	1.85	1.86	100.00	100.00	0.55	NA	NA
1ezv	T	S	1kyo	K	J	redundant95	False	False	NA	2.30	2.97	100.00	100.00	0.39	NA	NA
1ezv	T	N	1kyo	V	P	redundant95	False	False	NA	2.30	2.97	100.00	100.00	0.28	NA	NA
1ezv	S	N	1kyo	J	E	redundant95	False	False	NA	2.30	2.97	100.00	100.00	0.32	NA	NA
1rzh	A	C	1l9b	A	C	redundant95	True	False	NA	1.80	2.40	100.00	100.00	0.77	NA	NA
1rzh	A	B	1l9b	A	B	redundant95	True	False	NA	1.80	2.40	100.00	97.62	1.31	NA	NA
1rzh	C	B	1l9b	C	B	redundant95	True	False	NA	1.80	2.40	100.00	97.62	1.52	NA	NA
2grr	A	B	1z5s	A	C	redundant95	False	False	NA	1.30	3.01	93.75	100.00	1.07	NA	NA
3bdw	A	B	3cdg	C	D	redundant95	False	False	NA	2.50	3.40	100.00	100.00	0.67	NA	NA
1omw	A	B	2bcj	A	B	redundant95	False	False	NA	2.50	3.06	100.00	100.00	0.55	NA	NA
1tvk	A	B	1sa0	C	D	redundant95	False	False	NA	2.89	3.58	100.00	100.00	4.17	NA	NA
1yl3	3	S	2b66	Z	O	redundant95	False	False	NA	5.50	5.90	100.00	100.00	0.66	NA	NA
1yl3	N	R	2b66	J	N	redundant95	False	False	NA	5.50	5.90	100.00	100.00	0.57	NA	NA
3hou	A	D	3k1f	A	G	redundant95	False	False	NA	3.20	4.30	100.00	100.00	0.50	NA	NA
3hou	B	D	3k1f	I	G	redundant95	False	False	NA	3.20	4.30	100.00	100.00	0.67	NA	NA
1tt5	A	B	3dbh	A	B	redundant95	False	False	NA	2.60	2.85	100.00	100.00	0.81	NA	NA
2icw	A	D	1r5i	A	D	redundant95	False	False	NA	2.41	2.60	100.00	100.00	0.63	NA	NA
3m7n	I	D	2ba0	H	D	redundant95	False	False	NA	2.40	2.70	100.00	100.00	0.40	NA	NA
3m7n	I	F	2ba0	I	F	redundant95	False	False	NA	2.40	2.70	100.00	100.00	0.42	NA	NA
3kdf	C	B	1l1o	D	E	redundant95	False	False	NA	1.98	2.80	96.77	90.00	0.59	NA	NA
3bz1	K	L	2axt	2	3	redundant95	False	False	NA	2.90	3.00	100.00	100.00	0.42	NA	NA
3bz1	K	N	2axt	2	5	redundant95	False	False	NA	2.90	3.00	100.00	100.00	0.32	NA	NA
3bz1	K	A	2axt	K	A	redundant95	False	False	NA	2.90	3.00	100.00	100.00	0.22	NA	NA
3bz1	K	D	2axt	K	B	redundant95	False	False	NA	2.90	3.00	100.00	100.00	0.47	NA	NA
3bz1	K	B	2axt	2	V	redundant95	False	False	NA	2.90	3.00	100.00	100.00	0.31	NA	NA
3bz1	J	T	2axt	1	9	redundant95	False	False	NA	2.90	3.00	100.00	100.00	0.67	NA	NA
3bz1	J	C	2axt	J	C	redundant95	False	False	NA	2.90	3.00	100.00	100.00	0.54	NA	NA
3bz1	M	O	2axt	4	6	redundant95	False	False	NA	2.90	3.00	100.00	100.00	0.35	NA	NA
3bz1	M	A	2axt	4	S	redundant95	False	False	NA	2.90	3.00	100.00	100.00	0.41	NA	NA
3bz1	M	C	2axt	4	U	redundant95	False	False	NA	2.90	3.00	100.00	100.00	0.32	NA	NA
3bz1	M	D	2axt	4	T	redundant95	False	False	NA	2.90	3.00	100.00	100.00	0.29	NA	NA
3bz1	M	B	2axt	4	V	redundant95	False	False	NA	2.90	3.00	100.00	100.00	0.23	NA	NA
3bz1	O	P	2axt	6	7	redundant95	False	False	NA	2.90	3.00	100.00	100.00	0.42	NA	NA
3bz1	O	C	2axt	O	C	redundant95	False	False	NA	2.90	3.00	100.00	100.00	0.28	NA	NA
3bz1	O	D	2axt	6	T	redundant95	False	False	NA	2.90	3.00	100.00	100.00	0.37	NA	NA
3bz1	N	A	2axt	5	S	redundant95	False	False	NA	2.90	3.00	100.00	100.00	0.61	NA	NA
3bz1	T	C	2axt	9	U	redundant95	False	False	NA	2.90	3.00	100.00	100.00	0.58	NA	NA
3bz1	A	D	2axt	A	B	redundant95	False	False	NA	2.90	3.00	100.00	100.00	0.38	NA	NA
3bz1	A	I	2axt	A	I	redundant95	False	False	NA	2.90	3.00	100.00	100.00	0.53	NA	NA
3bz1	A	H	2axt	S	Z	redundant95	False	False	NA	2.90	3.00	100.00	100.00	0.34	NA	NA
3bz1	C	H	2axt	C	H	redundant95	False	False	NA	2.90	3.00	100.00	100.00	0.39	NA	NA
3bz1	D	G	2axt	B	G	redundant95	False	False	NA	2.90	3.00	100.00	100.00	0.46	NA	NA
3bz1	E	I	2axt	W	0	redundant95	False	False	NA	2.90	3.00	100.00	100.00	0.48	NA	NA
3bz1	B	G	2axt	D	G	redundant95	False	False	NA	2.90	3.00	100.00	100.00	0.31	NA	NA
3bz1	F	I	2axt	X	0	redundant95	False	False	NA	2.90	3.00	100.00	100.00	0.43	NA	NA
2iy1	A	B	2iy0	A	B	redundant95	False	False	NA	2.46	2.77	100.00	100.00	0.45	NA	NA
3ge3	B	F	3dhg	A	C	redundant95	True	True	NA	1.52	1.85	100.00	100.00	0.40	NA	NA
3ge3	B	D	3dhg	A	B	redundant95	True	True	NA	1.52	1.85	100.00	100.00	0.36	NA	NA
1ijk	A	C	1u0n	A	C	redundant95	False	False	NA	2.60	2.95	100.00	100.00	1.75	NA	NA
1ijk	A	B	1u0n	A	B	redundant95	False	False	NA	2.60	2.95	100.00	100.00	1.59	NA	NA
2f8n	D	I	1u35	H	E	redundant95	False	False	NA	2.90	3.00	100.00	100.00	0.44	NA	NA
2f8n	C	I	1u35	G	E	redundant95	False	False	NA	2.90	3.00	100.00	100.00	0.47	NA	NA
2gsm	A	B	1m56	A	B	redundant95	True	False	NA	2.00	2.30	100.00	100.00	0.40	NA	NA
1jat	A	B	2gmi	A	B	redundant95	True	False	NA	1.60	2.50	100.00	100.00	1.50	NA	NA
3ofq	D	K	2qbe	E	F	redundant95	False	False	NA	3.10	3.30	100.00	100.00	0.57	NA	NA
3ofq	E	L	2qbe	H	P	redundant95	False	False	NA	3.10	3.30	100.00	100.00	0.94	NA	NA
1m1n	A	B	2afh	A	B	redundant95	True	False	NA	1.16	2.10	100.00	100.00	0.20	NA	NA
1m1n	C	B	2afh	A	D	redundant95	True	False	NA	1.16	2.10	100.00	100.00	0.30	NA	NA
1ryp	Y	X	1fnt	K	J	redundant95	False	False	NA	1.90	3.20	100.00	100.00	0.47	NA	NA
1ryp	Y	Z	1fnt	K	L	redundant95	False	False	NA	1.90	3.20	100.00	100.00	0.39	NA	NA
1ryp	Y	L	1fnt	K	Z	redundant95	False	False	NA	1.90	3.20	100.00	100.00	0.68	NA	NA
1ryp	K	C	1fnt	Y	Q	redundant95	False	False	NA	1.90	3.20	100.00	100.00	0.66	NA	NA
1ryp	J	0	1fnt	X	M	redundant95	False	False	NA	1.90	3.20	100.00	100.00	0.62	NA	NA
1ryp	X	L	1fnt	J	Z	redundant95	False	False	NA	1.90	3.20	100.00	100.00	0.68	NA	NA
1ryp	X	Q	1fnt	X	Q	redundant95	False	False	NA	1.90	3.20	100.00	100.00	0.75	NA	NA
1ryp	X	P	1fnt	J	B	redundant95	False	False	NA	1.90	3.20	100.00	100.00	0.72	NA	NA
1ryp	X	W	1fnt	X	W	redundant95	False	False	NA	1.90	3.20	100.00	100.00	0.63	NA	NA
1ryp	M	L	1fnt	0	Z	redundant95	False	False	NA	1.90	3.20	100.00	100.00	0.57	NA	NA
1ryp	0	1	1fnt	0	1	redundant95	False	False	NA	1.90	3.20	100.00	100.00	0.57	NA	NA
1ryp	M	F	1fnt	M	F	redundant95	False	False	NA	1.90	3.20	100.00	100.00	0.64	NA	NA
1ryp	0	I	1fnt	M	W	redundant95	False	False	NA	1.90	3.20	100.00	100.00	0.76	NA	NA
1ryp	1	T	1fnt	1	T	redundant95	False	False	NA	1.90	3.20	100.00	100.00	0.81	NA	NA
1ryp	1	I	1fnt	N	W	redundant95	False	False	NA	1.90	3.20	100.00	100.00	0.61	NA	NA
1ryp	1	H	1fnt	1	H	redundant95	False	False	NA	1.90	3.20	100.00	100.00	0.89	NA	NA
1ryp	1	V	1fnt	1	V	redundant95	False	False	NA	1.90	3.20	100.00	100.00	0.60	NA	NA
1ryp	A	B	1fnt	O	P	redundant95	False	False	NA	1.90	3.20	100.00	100.00	2.00	NA	NA
1ryp	A	I	1fnt	O	W	redundant95	False	False	NA	1.90	3.20	100.00	100.00	0.67	NA	NA
1ryp	A	H	1fnt	A	H	redundant95	False	False	NA	1.90	3.20	100.00	100.00	0.48	NA	NA
1ryp	Q	P	1fnt	Q	P	redundant95	False	False	NA	1.90	3.20	100.00	100.00	3.84	NA	NA
1ryp	P	W	1fnt	P	W	redundant95	False	False	NA	1.90	3.20	100.00	100.00	0.73	NA	NA
1ryp	I	H	1fnt	W	V	redundant95	False	False	NA	1.90	3.20	100.00	100.00	0.61	NA	NA
2waq	K	B	2pmz	K	C	redundant95	False	False	NA	3.35	3.40	100.00	96.00	1.08	NA	NA
2waq	A	B	2pmz	A	C	redundant95	False	False	NA	3.35	3.40	100.00	96.00	1.06	NA	NA
2waq	A	F	2pmz	A	H	redundant95	False	False	NA	3.35	3.40	100.00	100.00	0.84	NA	NA
2waq	A	E	2pmz	A	G	redundant95	False	False	NA	3.35	3.40	100.00	100.00	0.90	NA	NA
2waq	L	F	2pmz	E	H	redundant95	False	False	NA	3.35	3.40	100.00	100.00	0.82	NA	NA
1sb2	A	B	3gpr	A	B	redundant95	False	False	NA	1.90	3.20	100.00	100.00	1.25	NA	NA
1x9f	E	G	2gtl	I	K	redundant95	False	False	NA	2.60	3.50	100.00	100.00	0.54	NA	NA
1x9f	E	K	2gtl	A	G	redundant95	False	False	NA	2.60	3.50	100.00	100.00	0.57	NA	NA
1x9f	E	F	2gtl	I	J	redundant95	False	False	NA	2.60	3.50	100.00	100.00	0.88	NA	NA
1x9f	I	L	2gtl	E	H	redundant95	False	False	NA	2.60	3.50	100.00	100.00	0.51	NA	NA
1x9f	K	J	2gtl	G	F	redundant95	False	False	NA	2.60	3.50	100.00	100.00	0.48	NA	NA
1x9f	G	H	2gtl	G	H	redundant95	False	False	NA	2.60	3.50	100.00	100.00	0.74	NA	NA
2je6	B	E	2br2	E	F	redundant95	False	False	NA	1.60	2.80	100.00	100.00	0.92	NA	NA
2je6	C	D	2br2	C	F	redundant95	False	False	NA	1.60	2.80	96.00	100.00	0.81	NA	NA
2qn6	A	B	2qmu	A	B	redundant95	False	False	NA	2.15	3.20	100.00	95.65	1.06	NA	NA
1q16	A	B	1r27	A	B	redundant95	True	True	NA	1.90	2.00	100.00	100.00	0.34	NA	NA
1xwd	A	B	1fl7	A	B	redundant95	False	False	NA	2.92	3.00	100.00	97.83	1.34	NA	NA
3bpo	C	B	3bpn	C	B	redundant95	False	False	NA	3.00	3.02	100.00	100.00	1.04	NA	NA
3mhs	A	C	3mhh	A	C	redundant95	True	False	NA	1.89	2.45	100.00	100.00	0.78	NA	NA
3mhs	A	D	3mhh	A	D	redundant95	True	False	NA	1.89	2.45	100.00	100.00	0.34	NA	NA
3mhs	A	B	3mhh	A	B	redundant95	True	False	NA	1.89	2.45	100.00	100.00	0.71	NA	NA
3mhs	C	D	3mhh	C	D	redundant95	True	False	NA	1.89	2.45	100.00	100.00	0.34	NA	NA
3mhs	C	B	3mhh	C	B	redundant95	True	False	NA	1.89	2.45	100.00	100.00	0.56	NA	NA
3mhs	D	B	3mhh	D	B	redundant95	True	False	NA	1.89	2.45	100.00	100.00	0.60	NA	NA
1yar	F	T	1pma	I	W	redundant95	False	False	NA	1.90	3.40	100.00	100.00	0.37	NA	NA
1yar	B	1	1pma	A	B	redundant95	False	False	NA	1.90	3.40	100.00	100.00	0.77	NA	NA
3cx5	C	Q	1kyo	N	H	redundant95	False	False	NA	1.90	2.97	100.00	100.00	0.58	NA	NA
2fd6	B	D	3bt2	C	E	redundant95	True	False	NA	1.90	2.50	100.00	100.00	0.29	NA	NA
2qi9	B	D	1l7v	A	C	redundant95	False	False	NA	2.60	3.20	100.00	100.00	1.49	NA	NA
3hax	D	C	2hvy	E	D	redundant95	True	False	NA	2.11	2.30	100.00	100.00	0.38	NA	NA
3o58	U	H	3o5h	W	H	redundant95	False	False	NA	4.00	4.00	100.00	100.00	0.42	NA	NA
3o58	V	W	3o5h	X	Y	redundant95	False	False	NA	4.00	4.00	100.00	100.00	0.37	NA	NA
3o58	E	7	3o5h	E	9	redundant95	False	False	NA	4.00	4.00	100.00	100.00	0.43	NA	NA
3o58	F	Q	3o5h	F	S	redundant95	False	False	NA	4.00	4.00	100.00	100.00	0.15	NA	NA
3o58	I	J	3o5h	I	J	redundant95	False	False	NA	4.00	4.00	100.00	100.00	0.15	NA	NA
3o58	K	P	3o5h	K	R	redundant95	False	False	NA	4.00	4.00	100.00	100.00	0.32	NA	NA
3o58	P	6	3o5h	R	8	redundant95	False	False	NA	4.00	4.00	100.00	100.00	0.22	NA	NA
2z35	A	B	2pxy	A	B	redundant95	True	False	NA	2.20	2.23	100.00	100.00	1.59	NA	NA
2pxy	C	B	1u3h	H	G	redundant95	True	False	NA	2.23	2.42	100.00	100.00	1.12	NA	NA
2r6g	A	E	3fh6	C	B	redundant95	False	False	NA	2.80	4.50	100.00	100.00	3.75	NA	NA
2zjr	Z	M	2zjq	Z	M	redundant95	False	False	NA	2.91	3.30	100.00	100.00	0.29	NA	NA
2zjr	Z	R	2zjq	Z	R	redundant95	False	False	NA	2.91	3.30	100.00	100.00	0.27	NA	NA
2zjr	E	K	2zjq	E	K	redundant95	False	False	NA	2.91	3.30	100.00	100.00	0.27	NA	NA
2zjr	I	P	2zjq	I	P	redundant95	False	False	NA	2.91	3.30	100.00	100.00	0.31	NA	NA
1mwa	A	B	1tcr	A	B	redundant95	True	False	NA	2.40	2.50	100.00	100.00	0.84	NA	NA
2dtg	D	J	3loh	D	J	redundant95	False	False	NA	3.80	3.80	100.00	100.00	0.43	NA	NA
2dtg	A	I	3loh	B	J	redundant95	False	False	NA	3.80	3.80	100.00	100.00	0.47	NA	NA
3huj	A	B	1zt4	A	B	redundant95	False	False	NA	2.50	3.00	97.06	100.00	0.62	NA	NA
1dee	A	B	1hez	A	B	redundant95	False	False	NA	2.70	2.70	98.00	100.00	1.26	NA	NA
1dce	A	B	1ltx	A	B	redundant95	False	False	NA	2.00	2.70	100.00	100.00	1.02	NA	NA
1fqj	A	B	1fqk	A	B	redundant95	True	False	NA	2.02	2.30	100.00	100.00	0.36	NA	NA
3bwu	A	B	1ze3	A	C	redundant95	True	True	NA	1.76	1.84	100.00	100.00	1.02	NA	NA
1f45	A	B	3hmx	A	B	redundant95	False	False	NA	2.80	3.00	86.67	100.00	2.84	NA	NA
2io2	D	L	2io3	C	K	redundant95	False	False	NA	2.90	3.20	100.00	100.00	0.61	NA	NA
2io2	D	K	2io3	D	K	redundant95	False	False	NA	2.90	3.20	100.00	100.00	0.48	NA	NA
1tgz	A	B	2io2	D	H	redundant95	False	False	NA	2.80	2.90	96.67	100.00	0.86	NA	NA
1ukm	A	B	1v7p	A	B	redundant95	True	True	NA	1.90	1.90	100.00	100.00	0.51	NA	NA
1h2v	A	B	3fey	A	C	redundant95	True	False	NA	2.00	2.20	100.00	100.00	0.61	NA	NA
1a6z	A	B	1de4	D	E	redundant95	False	False	NA	2.60	2.80	100.00	96.43	0.62	NA	NA
2wzp	Q	5	2bse	C	E	redundant95	False	False	NA	2.60	2.70	100.00	100.00	0.49	NA	NA
1jwi	A	B	1uex	A	B	redundant95	False	False	NA	2.00	2.85	100.00	100.00	0.54	NA	NA
2b5i	A	D	1z92	A	B	redundant95	False	False	NA	2.30	2.80	100.00	94.44	2.31	NA	NA
2b5l	A	B	2hye	A	B	redundant95	False	False	NA	2.85	3.10	100.00	100.00	0.78	NA	NA
1hcn	A	B	1qfw	A	B	redundant95	False	False	NA	2.60	3.50	100.00	100.00	1.47	NA	NA
2pvg	A	C	2pvo	A	D	redundant95	False	False	NA	2.40	3.40	94.44	100.00	0.80	NA	NA
2xna	A	C	2xn9	A	C	redundant95	True	False	NA	2.10	2.30	100.00	100.00	1.19	NA	NA
3fru	A	B	1frt	A	B	redundant95	False	False	NA	2.20	4.50	100.00	100.00	0.76	NA	NA
3gni	A	B	2wtk	A	B	redundant95	False	False	NA	2.35	2.65	100.00	100.00	1.11	NA	NA
2pu9	A	C	2pvo	A	C	redundant95	False	False	NA	1.65	3.40	100.00	100.00	1.23	NA	NA
